# Supplementary material for: Comparative transcriptome analysis of hESC- and iPSC-derived lentoid bodies
Source: Sci Rep. 2019 Dec 6;9:18552. doi: 10.1038/s41598-019-54258-z (PMC6898283; doi:10.1038/s41598-019-54258-z)
Supplement: Supplementary file 2 — Supplementary Table 1 [file 41598_2019_54258_MOESM2_ESM.xlsx]

## Sheet: Supplementary Table 1
Gene Symbol	log2(hESC-derived LBs sample 1 RPKM)	log2(hESC-derived LBs sample 2 RPKM)	log2(hESC-derived LBs sample 3 RPKM)	log2(hESC-derived LBs sample 4 RPKM)	Mean (hESC-derived LBs RPKM)
DLK1	13.7939	13.7939	13.7939	13.7939	13.7939
INS-IGF2	13.2731	13.2731	13.6146	13.6146	13.4438
HOTS	13.6146	13.6146	12.6343	13.2731	13.2841
COL1A1	12.9227	12.9227	13.2731	12.9227	13.0103
COL3A1	12.1368	12.4183	12.9227	12.6343	12.528
COX1	12.6343	12.4947	12.3364	12.4183	12.4709
VIM	12.4947	12.6343	12.4183	12.3364	12.4709
SPARC	12.3364	12.3364	12.4947	12.4947	12.4155
COX2	12.4183	12.1368	11.8962	11.9624	12.1034
COL6A2	11.6932	11.9624	11.9624	11.8962	11.8785
ATP6	11.9624	11.8962	11.7571	11.8402	11.864
COL1A2	11.1971	11.8402	12.1368	12.1368	11.8277
COX3	11.8402	11.7571	11.6932	11.7571	11.7619
EEF2	11.4889	11.6087	11.5474	11.4889	11.5335
RPL28	11.7571	11.4889	11.2588	11.5474	11.5131
ACTB	11.3166	11.415	11.6087	11.6932	11.5084
ND4	11.5474	11.5474	11.4889	11.415	11.4997
TMSB10	11.8962	11.3166	11.3166	11.3557	11.4713
RNR2	11.6087	11.6932	11.1316	11.3166	11.4375
ACTG1	11.415	11.3557	11.415	11.2588	11.3611
FN1	10.1769	11.2588	11.8402	11.6087	11.2212
CYTB	11.3557	11.1971	11.1971	11.1316	11.2204
ATP8	11.2588	11.0156	11.0713	11.0713	11.1043
COL6A1	10.5722	11.0713	11.3557	11.1971	11.0491
EEF1A1	10.853	11.1316	10.9517	10.9701	10.9766
RPL8	11.1316	10.9207	10.7906	10.9517	10.9487
GAPDH	10.9517	10.9517	10.8887	10.8887	10.9202
TPT1	10.9207	10.8887	10.7544	10.9207	10.8711
RPL13	10.9701	10.9701	10.6435	10.7906	10.8436
LGALS1	11.0156	10.6812	10.8193	10.5935	10.7774
ND1	10.7544	10.853	10.5935	10.8193	10.755
ND6	10.7906	10.7906	10.7042	10.7254	10.7527
RPS11	11.0713	10.6435	10.4907	10.7042	10.7274
IGFBP3	10.0316	10.7042	10.9701	11.0156	10.6804
FTL	10.6812	10.8193	10.5582	10.6435	10.6756
TGFBI	10.1664	10.5582	11.0156	10.7544	10.6236
MDK	10.8887	10.5935	10.3912	10.5212	10.5986
MIF	10.7042	10.7544	10.3588	10.471	10.5721
RPL37A	10.8193	10.4907	10.4091	10.4907	10.5524
TRNC	10.3754	10.7254	10.471	10.5582	10.5325
ND4L	10.1968	10.5722	10.7254	10.5722	10.5166
ITM2C	10.2108	10.507	10.6812	10.507	10.4765
RACK1	10.6435	10.5212	10.3396	10.3588	10.4658
COL4A2	9.86766	10.3588	10.9207	10.6812	10.4571
RPL30	10.7254	10.4291	10.2375	10.3169	10.4272
BSG	10.0493	10.471	10.5212	10.4291	10.3677
ND5	10.0636	10.3754	10.5722	10.3912	10.3506
IGFBP7	10.4091	10.3169	10.2902	10.3754	10.3479
RPLP2	10.5935	10.4091	10.0787	10.2902	10.3429
COL4A1	9.27382	10.3912	10.853	10.853	10.3428
SLC25A6	10.5582	10.3396	10.2108	10.2108	10.3299
IFITM3	10.471	10.2375	10.2528	10.2707	10.308
SPON2	10.507	10.1466	10.3169	10.2528	10.3058
UBB	10.4907	10.2902	10.1664	10.1664	10.2784
COL18A1	9.78564	10.2528	10.507	10.4091	10.2386
CFL1	10.3396	10.1968	10.1769	10.2375	10.2377
BGN	9.69695	10.2707	10.3754	10.3396	10.1707
RPS21	10.5212	10.1092	9.93892	10.1092	10.1697
RPS19	10.4291	10.0907	10.0126	10.1323	10.1662
RPL3	10.2375	10.1323	10.1323	10.1466	10.1622
CD63	10.1466	10.1664	10.1466	10.1769	10.1591
ND2	10.3169	10.1769	10.0493	10.0787	10.1555
RPS3	10.3912	10.0787	9.99501	9.99501	10.115
TRNY	9.75241	10.2108	10.1968	10.1968	10.0892
RPL18	10.3588	10.0316	9.88603	9.97338	10.0624
RPS6	10.2707	10.0493	9.91452	9.93892	10.0434
GNAS	9.97338	10.0636	10.0316	10.0126	10.0203
SERPINH1	9.65754	9.99501	10.2707	10.0493	9.99313
RPL37	10.2902	9.97338	9.84523	9.8538	9.99064
RPS23	10.2528	9.87142	9.79654	9.88603	9.95169
CALR	9.61448	9.95775	10.1092	10.0907	9.94303
RPS4X	10.0787	10.0126	9.8538	9.81252	9.93941
GSTP1	10.1323	9.93892	9.78564	9.86766	9.93112
MYL6	10.0907	9.86766	9.81252	9.89715	9.917
PFN1	10.0126	9.84523	9.87142	9.91452	9.91094
TUBB	9.83299	9.91452	9.89715	9.87142	9.87902
TIMP1	9.88603	9.81252	9.95775	9.84523	9.87538
LUM	9.47677	9.8538	10.0907	10.0316	9.8632
COL5A1	9.05805	9.89715	10.4291	10.0636	9.86199
IGFBP2	9.70783	9.88603	9.97338	9.83299	9.85006
RPL11	10.1092	9.79654	9.72682	9.72017	9.83819
RPS16	9.99501	9.75241	9.65754	9.79654	9.80037
RPS14	9.95775	9.70783	9.70783	9.78564	9.78976
PLD3	9.72682	9.72017	9.86766	9.72682	9.76037
NME4	9.91452	9.72682	9.58522	9.65754	9.72103
EGFL7	9.55914	9.83299	9.77031	9.67359	9.709
ALDOA	9.54856	9.78564	9.72017	9.77031	9.70617
RPL38	9.93892	9.54856	9.59953	9.69695	9.69599
CDKN1C	9.62983	9.69695	9.75241	9.62983	9.67726
TIMP3	8.8911	9.77031	10.0636	9.95775	9.6707
MFAP4	9.58522	9.61448	9.69695	9.70783	9.65112
FKBP10	9.37624	9.59953	9.83299	9.75241	9.64029
RPS5	9.79654	9.62983	9.55914	9.55914	9.63616
HSPB1	9.84523	9.65754	9.46335	9.54856	9.62867
ND3	9.89715	9.50718	9.4133	9.51708	9.58368
RPLP1	9.77031	9.55914	9.34365	9.58522	9.56458
ENO1	9.40463	9.67359	9.51708	9.59953	9.54871
RPL23	9.81252	9.46335	9.38401	9.46335	9.53081
RPS20	9.87142	9.51708	9.31213	9.4133	9.52848
APOE	9.43676	9.58522	9.47677	9.61448	9.52831
OST4	9.72017	9.35496	9.36785	9.5268	9.49244
PCOLCE	9.42575	9.5268	9.49378	9.49378	9.48503
RPL36	9.59953	9.31213	9.40463	9.47677	9.44827
TPM1	9.4133	9.42575	9.5268	9.34365	9.42737
CST3	9.50718	9.38401	9.42575	9.38401	9.42524
PPIB	9.34365	9.4133	9.50718	9.43676	9.42522
TMSB4X	9.8538	9.32783	9.1926	9.31213	9.42159
RPL29	9.67359	9.47677	9.26498	9.26498	9.42008
P4HB	9.01026	9.40463	9.67359	9.50718	9.39891
PTMS	9.51708	9.36785	9.23489	9.37624	9.37401
HTRA1	9.18442	9.27382	9.62983	9.40463	9.37318
TRNA	9.35496	9.43676	9.28825	9.36785	9.36195
CD81	9.1926	9.34365	9.54856	9.32783	9.35316
RPL10A	9.5268	9.37624	9.18442	9.28825	9.34393
CD99	9.29683	9.29683	9.37624	9.35496	9.33122
FSCN1	8.97356	9.26498	9.43676	9.42575	9.27526
FAU	9.46335	9.28825	9.1109	9.21222	9.26868
RPL35A	9.49378	9.24572	9.12972	9.17499	9.26105
PLA2G2A	9.1499	9.49378	9.21222	9.02891	9.2212
RPS2	9.36785	9.23489	9.09702	9.16329	9.21576
APP	8.77649	9.08215	9.61448	9.29683	9.19249
BAMBI	9.0467	9.18442	9.29683	9.23489	9.19071
LY6E	9.26498	9.21222	9.01026	9.27382	9.19032
FBLN1	8.91624	9.16329	9.27382	9.24572	9.14977
B2M	9.12324	9.1926	9.16329	9.09702	9.14403
H3F3B	9.09702	9.22126	9.01825	9.1926	9.13228
TUBA1B	9.1109	9.17499	9.08215	9.08215	9.11255
GPX4	9.38401	9.14626	8.79888	9.0467	9.09396
MMP2	8.86764	8.98643	9.35496	9.1499	9.08973
CTSD	8.94651	9.01026	9.24572	9.14626	9.08719
SERF2	9.31213	9.12972	8.89716	8.97356	9.07814
ACTA2	9.12972	9.01825	9.06904	9.05805	9.06877
UBA52	9.32783	9.06904	8.86036	9.01026	9.06687
TAGLN	9.21222	9.1109	8.94651	8.91624	9.04647
TRNN	9.06904	9.09702	8.98643	8.99442	9.03673
ARF1	8.81206	9.12324	9.02891	9.1109	9.01878
OAZ1	9.17499	9.1499	8.84962	8.89716	9.01792
CRHBP	8.47681	9.05805	9.32783	9.18442	9.01178
HLA-A	8.83358	8.90633	9.17499	9.12972	9.01115
RPS9	9.28825	9.02891	8.76038	8.95908	9.00916
RPS8	9.14626	8.99442	8.87197	9.01825	9.00772
CYBA	9.24572	8.94651	8.83358	8.98643	9.00306
NT5DC2	9.23489	9.0467	8.82117	8.90633	9.00227
ADGRA2	8.57705	8.97356	9.22126	9.22126	8.99828
GUK1	9.16329	8.95424	8.7158	8.83358	8.91673
TFPI2	8.43639	8.95908	9.12324	9.12324	8.91048
RPS25	9.22126	8.91624	8.64507	8.79888	8.89536
RABAC1	9.08215	8.93162	8.72457	8.80598	8.88608
UBC	8.88211	8.87197	8.8911	8.82117	8.86659
RCN3	8.90309	8.81206	8.75557	8.90309	8.84345
IFITM2	8.93162	8.79888	8.7674	8.86764	8.84139
PLOD1	8.49773	8.78955	9.05805	8.94651	8.82296
ARHGDIA	8.95908	8.82117	8.67514	8.77649	8.80797
ID3	9.02891	8.76038	8.68715	8.75039	8.80671
MFAP2	8.99442	8.89716	8.55979	8.72457	8.79398
RPL27	9.01825	8.60681	8.64788	8.87197	8.78623
AQP1	8.4157	8.88211	8.97356	8.86036	8.78293
MAZ	8.86036	8.84374	8.66511	8.76038	8.7824
HMGA2	8.37096	8.84962	8.95424	8.8911	8.76648
FSTL1	7.95633	8.8911	9.14626	9.06904	8.76568
AES	8.78955	8.90309	8.63695	8.7326	8.76555
CTHRC1	8.5897	8.86036	8.81206	8.78955	8.76292
TGFB1	8.72457	8.78326	8.65848	8.78326	8.73739
TPM2	8.95424	8.7674	8.60681	8.60976	8.73455
TTYH3	8.103	8.86764	8.99442	8.95424	8.72983
EMILIN1	8.54331	8.62093	8.88211	8.84962	8.72399
GNAI2	8.55979	8.7326	8.77649	8.81206	8.72023
PSAP	8.07524	8.80598	9.0467	8.93162	8.71488
RHOC	8.87197	8.68715	8.5818	8.62962	8.69263
IGFBP4	8.4934	8.75557	8.84374	8.64788	8.68515
EEF1D	8.89716	8.77649	8.51682	8.51419	8.67617
GNB2	8.68715	8.72457	8.5932	8.68715	8.67302
IGDCC3	8.38174	8.64056	8.80598	8.84374	8.668
MARCKS	8.35031	8.67514	8.86764	8.7674	8.66512
PPDPF	8.90633	8.74094	8.4404	8.54331	8.65774
RPLP0	8.80598	8.70323	8.52126	8.5897	8.65504
RPL15	8.70872	8.7158	8.54331	8.62093	8.64719
COL6A3	7.84329	8.69607	9.1499	8.88211	8.64284
CALM3	8.40584	8.70872	8.62962	8.74094	8.62128
NDUFA13	8.98643	8.60238	8.4157	8.47681	8.62033
LOXL2	8.2053	8.55581	8.95908	8.75557	8.61894
BST2	8.34269	8.83358	8.5897	8.70872	8.61867
GNB1	8.33341	8.65321	8.74094	8.70323	8.6077
HAND2	8.42818	8.75039	8.64056	8.60238	8.60538
GYPC	8.64056	8.63695	8.44787	8.67514	8.60013
TUBB6	8.56546	8.5471	8.6269	8.65321	8.59817
MYDGF	8.66511	8.61636	8.53267	8.57705	8.5978
FKBP8	8.7326	8.5818	8.48291	8.5932	8.59763
RHOA	8.60976	8.65848	8.50278	8.60681	8.59446
MARCKSL1	8.75557	8.5932	8.46097	8.55979	8.59238
RPL4	8.74094	8.60976	8.47681	8.52126	8.58719
RPS17	8.82117	8.47681	8.42272	8.6269	8.5869
PDIA6	8.36274	8.62962	8.78326	8.48843	8.56601
COX4I1	8.78326	8.57705	8.40054	8.48291	8.56094
SHISA5	8.34621	8.64788	8.56546	8.63695	8.54913
MMP14	8.03011	8.54331	8.90633	8.7158	8.54889
CTSB	8.46685	8.32265	8.91624	8.46097	8.54168
SH3BGRL3	8.69607	8.5897	8.35863	8.51682	8.54031
MRFAP1	8.39065	8.66511	8.51419	8.55581	8.53144
FTH1	8.7674	8.6269	8.29397	8.42272	8.52775
MYL9	8.7158	8.48843	8.36274	8.53267	8.52491
BRK1	8.62093	8.64507	8.37096	8.44787	8.52121
EDF1	8.84962	8.51419	8.30138	8.4157	8.52022
RPL34	8.84374	8.55979	8.26221	8.40584	8.51789
MEST	8.12812	8.45631	8.78955	8.66511	8.50977
PRDX5	8.6269	8.4934	8.3301	8.56546	8.50396
PCBP1	8.42272	8.49773	8.50653	8.58626	8.50331
NUCB1	8.11576	8.52126	8.69607	8.65848	8.49789
CHPF	8.31103	8.42818	8.62093	8.61636	8.49412
MCRIP1	8.75039	8.51682	8.28634	8.40295	8.48912
FLNA	8.14275	8.50653	8.65321	8.64507	8.48689
ARPC2	8.63695	8.40584	8.42818	8.4404	8.47784
PRKCSH	8.40295	8.50278	8.48843	8.49773	8.47297
GPX1	8.76038	8.47197	8.28463	8.37096	8.47198
SSR4	8.65321	8.53267	8.29003	8.38594	8.46546
LOX	7.72963	8.46685	8.93162	8.69607	8.45604
EVA1B	8.79888	8.42272	8.2053	8.36274	8.44741
KDELR1	8.25547	8.58626	8.45631	8.38174	8.41995
COX8A	8.67514	8.40054	8.27312	8.31103	8.41496
CLEC11A	8.55581	8.48291	8.22732	8.37613	8.41054
MDFI	8.5932	8.4157	8.31586	8.28063	8.40135
SURF4	7.76317	8.56546	8.61636	8.64056	8.39638
TIMM13	8.64788	8.46097	8.12812	8.30138	8.38459
SSR2	8.50653	8.41876	8.32663	8.26221	8.37853
CPXM1	8.24336	8.35031	8.47197	8.43639	8.37551
CDKN1A	7.94138	8.40295	8.60976	8.5471	8.3753
TMED9	8.17853	8.37613	8.43639	8.4934	8.37111
SNRPD2	8.61636	8.32663	8.166	8.35031	8.36482
GRN	8.0862	8.35863	8.5471	8.45631	8.36206
TRIR	8.70323	8.33694	8.12338	8.28463	8.36205
ELOB	8.62962	8.32027	8.17407	8.32265	8.36165
POLR2E	8.48291	8.37096	8.24336	8.34269	8.35998
NOP53	8.5818	8.43639	8.14034	8.21396	8.34312
HTRA3	8.07832	8.12812	8.70323	8.42818	8.33446
COX6B1	8.64507	8.24336	8.18965	8.2521	8.33254
COPE	8.53267	8.36514	8.17853	8.24763	8.33099
MZT2B	8.65848	8.4404	8.0575	8.1474	8.32594
DOK4	7.97991	8.39065	8.55581	8.35863	8.32125
CAPNS1	8.4404	8.31103	8.21609	8.3057	8.3183
HDLBP	8.16005	8.356	8.41876	8.32027	8.31377
ZFP36L1	7.77726	8.28634	8.70872	8.47197	8.31107
COL5A2	7.41371	8.33341	8.90309	8.5818	8.308
BEX3	8.60681	8.1956	8.34269	8.07524	8.30508
KDELR2	8.154	8.38174	8.37613	8.27312	8.29625
CRTAP	8.05041	8.44787	8.32027	8.36514	8.29592
BRI3	8.51419	8.3057	8.103	8.25547	8.29459
PTGDS	8.48843	8.34621	8.15048	8.18965	8.29369
MXRA8	8.22074	8.3301	8.24763	8.3301	8.28214
HLA-C	8.26221	8.18965	8.33694	8.33694	8.28143
RPS15	8.58626	8.24763	8.07162	8.21609	8.2804
ATP6V0C	8.37613	8.31586	8.15682	8.22732	8.26903
PCBP2	8.27312	8.27755	8.22074	8.29397	8.26634
LAPTM4A	7.91849	8.38594	8.40295	8.34621	8.2634
THY1	8.22279	8.29003	8.33341	8.2053	8.26288
EIF3G	8.60238	8.25547	8.05377	8.13383	8.26136
RNR1	8.44787	8.34269	8.07832	8.16991	8.2597
SLC25A3	8.31586	8.30138	8.23652	8.17853	8.25807
TUBA1A	8.23116	8.27312	8.36514	8.15682	8.25656
CDH11	7.82556	8.1818	8.60238	8.40054	8.25257
RPL10	8.51682	8.23116	8.09461	8.15048	8.24827
HSP90AB1	8.21396	8.26221	8.21396	8.26705	8.23929
CTGF	7.62411	8.36274	8.49773	8.46685	8.23786
TRIM28	8.32027	8.28063	8.1818	8.154	8.23418
EMC10	8.21609	8.21002	8.22279	8.28634	8.23381
CKAP4	7.80959	8.2521	8.46685	8.39065	8.2298
S100A11	8.50278	8.15048	8.1474	8.03784	8.20963
AP2M1	8.26705	8.14034	8.21002	8.22074	8.20954
RAB11B	8.28063	8.20062	8.13383	8.19189	8.20174
GABARAP	8.41876	8.22279	8.03784	8.11062	8.1975
AP2S1	8.38594	8.21396	8.06878	8.11576	8.19611
MYH9	7.71446	8.23652	8.4934	8.32663	8.19275
HNRNPA0	7.86264	8.26705	8.3057	8.33341	8.1922
BASP1	8.0468	8.17407	8.25547	8.29003	8.19159
GPX7	8.24763	8.22732	8.06315	8.22279	8.19022
MAGED2	8.22732	8.15682	8.23116	8.14034	8.18891
EIF1	8.356	8.21609	8.09091	8.09091	8.18848
POLR2L	8.52126	7.99061	8.06645	8.166	8.18608
P3H1	7.97792	8.154	8.356	8.24336	8.18282
CAPZB	8.21002	8.2053	8.1956	8.11946	8.1826
PLTP	8.18965	8.1474	8.19189	8.1956	8.18113
GPC3	8.11062	8.11946	8.34621	8.14275	8.17976
IGFBP5	7.17724	8.28463	8.75039	8.50653	8.1797
MRC2	7.53056	8.16005	8.58626	8.41876	8.17391
CD99	8.07162	8.22074	8.20062	8.18611	8.16977
RPS24	8.45631	8.103	8.01154	8.0862	8.16426
PXDN	7.22433	8.19189	8.7326	8.50278	8.1629
DDOST	7.93782	8.14275	8.32265	8.21002	8.15331
PABPC1	8.1474	8.18611	8.16991	8.10691	8.15258
RPL35	8.46097	7.93308	8.03325	8.1818	8.15228
DRAP1	8.47197	8.01565	8.0468	8.07162	8.15151
ERGIC3	8.33694	8.12338	8.04441	8.06645	8.1428
LOXL1	8.30138	8.11062	8.0862	8.05041	8.13715
TRMT112	8.32265	8.09091	7.948	8.103	8.11614
PSMA7	8.35863	8.13383	7.94138	8.02502	8.11472
CDC42EP5	8.5471	8.05377	7.90376	7.93064	8.10882
ACTN1	8.01154	8.04441	8.2521	8.12338	8.10786
HSPA8	7.92126	8.17853	8.18611	8.12812	8.1035
ATP5ME	8.3301	8.01154	7.93064	8.08432	8.08915
PCDHGC3	7.82207	8.00777	8.31103	8.20062	8.08537
CD276	7.71244	8.03325	8.35031	8.23652	8.08313
BAX	8.10691	8.07832	8.05041	8.05377	8.07235
SERPINE2	7.44065	8.166	8.39065	8.27755	8.06871
CLIC1	7.96633	8.08432	8.11062	8.09948	8.06519
RPL26	8.40054	7.85112	7.95022	8.0575	8.06484
CD151	7.96845	8.09948	8.11946	8.06315	8.06263
SEPT9	7.58964	8.11576	8.27755	8.23116	8.05353
PCNP	8.32663	8.06645	7.87768	7.93308	8.05096
SERP1	7.85112	8.16991	8.07524	8.09461	8.04772
ATP5IF1	8.28463	7.91849	7.99061	7.98729	8.04526
COLGALT1	7.64433	8.07524	8.28063	8.17407	8.04357
CCND1	7.11854	8.10691	8.57705	8.356	8.03962
CERCAM	8.09948	7.96633	8.00777	8.07832	8.03797
IFITM1	8.01565	8.0862	7.97381	8.04441	8.03002
UBXN1	8.27755	8.0213	7.92568	7.89464	8.02979
RTL8C	8.1818	8.06878	7.98729	7.87298	8.02771
PFDN5	8.28634	8.07162	7.84728	7.89029	8.02388
USF2	7.97162	8.29397	7.87963	7.94138	8.02165
PKM	7.75334	8.03011	8.14275	8.16005	8.02156
VCAN	7.57482	8.00034	8.40584	8.06878	8.01244
SERPINF1	7.983	7.88307	8.08432	8.03325	7.99591
SEC13	8.06645	7.94493	7.97162	8.00034	7.99584
ARF5	7.97381	8.0575	7.93308	8.00777	7.99304
DCN	7.93064	7.71244	8.38594	7.93782	7.99171
ATP5F1D	8.29003	8.02502	7.76317	7.87768	7.98898
PSMB4	8.23652	7.98729	7.82733	7.89855	7.98742
CDK2AP1	8.13383	8.03784	7.88307	7.83996	7.97368
H2AFZ	8.17407	7.92126	7.89029	7.90671	7.97308
EEF1G	8.04441	7.96845	7.87298	7.97991	7.96644
SNRNP70	8.15682	8.09461	7.82112	7.77726	7.96245
SDF4	7.82733	7.96302	8.01565	8.03011	7.95902
EFEMP2	8.00777	7.97991	7.86995	7.97162	7.95731
PRDX4	7.84476	7.90671	8.11576	7.95022	7.95436
FAM89B	8.36514	7.94138	7.69776	7.80183	7.95153
PRDX2	8.09461	7.89855	7.89464	7.91575	7.95089
RPL13A	8.20062	7.97792	7.73499	7.88307	7.94915
CTBP1	7.7795	8.0468	7.97792	7.97792	7.94554
YBX1	7.83839	7.95022	7.97991	8.01154	7.94501
RPL7A	8.18611	7.983	7.79133	7.81813	7.94464
CALD1	7.88307	7.9532	7.96845	7.92568	7.9326
CYB5R3	7.84728	7.87298	7.983	8.01565	7.92973
CSTB	8.09091	7.92568	7.83545	7.86264	7.92867
SNURF	7.87963	8.06315	7.84476	7.92126	7.9272
ROMO1	8.29397	7.74959	7.75334	7.90876	7.92641
DAD1	8.12338	7.92756	7.74255	7.90063	7.92353
SLC16A3	7.49488	8.05041	8.09948	8.0468	7.92289
HNRNPA2B1	7.73499	7.948	8.02502	7.9532	7.9153
TMEM258	8.2521	7.86995	7.63408	7.88619	7.91058
DDAH2	8.19189	7.95633	7.67635	7.80959	7.90854
RPS12	8.03784	7.78571	7.83996	7.96633	7.90746
SOX4	8.14034	7.81562	7.8297	7.83839	7.90601
UQCR11	8.166	7.81332	7.70509	7.87963	7.89101
EPN1	7.9532	7.84329	7.77726	7.96845	7.88555
ATP5F1B	7.81332	7.91575	7.91849	7.86995	7.87938
FCGRT	7.86995	7.83226	7.84329	7.96302	7.87713
VPS28	8.15048	7.88619	7.63007	7.80814	7.86872
PTBP1	7.61555	7.84476	8.0213	7.99061	7.86806
CUTA	8.11946	7.85943	7.67968	7.78306	7.86041
JUND	7.64574	7.97381	7.90671	7.8844	7.85267
EMP3	7.98729	7.83839	7.75962	7.82207	7.85184
TIMP2	7.3999	7.89464	8.154	7.95633	7.85122
C19orf53	8.1956	7.76579	7.60761	7.82733	7.84908
COLEC11	7.62256	7.82733	7.9532	7.983	7.84652
ATP5MC3	7.74125	7.90876	7.86264	7.85943	7.84302
EIF3K	8.05377	7.87963	7.67257	7.75962	7.8414
PHB2	8.00034	7.89029	7.70811	7.75722	7.83899
DBN1	7.83226	7.82112	7.85112	7.85112	7.8389
FBL	8.0213	7.93782	7.61282	7.76579	7.83443
C12orf57	8.3057	7.82207	7.50104	7.69776	7.83164
SELENOW	7.90063	7.97162	7.66833	7.7795	7.83002
NDUFS5	8.16991	7.79133	7.63574	7.7231	7.83002
CCDC124	8.03325	7.85653	7.61555	7.81332	7.82966
SNX3	7.79818	7.86264	7.72652	7.92756	7.82873
RPL32	8.06315	7.64813	7.69485	7.90376	7.82747
KRT18	7.79563	7.7795	7.92756	7.78793	7.82266
TXNDC5	7.36795	7.86656	8.10691	7.948	7.82236
ZYX	7.8844	7.76317	7.81562	7.82112	7.82108
IDH2	7.87298	7.78793	7.73924	7.86656	7.81668
EID1	7.75962	7.83545	7.79818	7.83545	7.80718
MPST	7.90376	7.87768	7.71446	7.72963	7.80638
PPP4C	7.89855	7.76929	7.69885	7.84728	7.80349
S1PR3	7.01545	7.90376	8.26705	8.0213	7.80189
TAX1BP3	8.0575	7.80814	7.59324	7.74483	7.80093
MDH2	7.81813	7.78306	7.78571	7.81562	7.80063
EIF5AL1	7.71719	7.83996	7.70252	7.83226	7.77298
AKT1	7.51472	7.85112	7.82207	7.84476	7.75817
UBA1	7.74483	7.71719	7.85653	7.71244	7.75775
PFKL	7.36213	7.84728	7.90063	7.91849	7.75713
ANAPC11	8.06878	7.70719	7.55731	7.69485	7.75703
CTSZ	7.62049	7.67635	7.89855	7.8297	7.75627
RPL19	7.96302	7.66144	7.64292	7.74959	7.75424
SRSF9	7.70811	7.75962	7.72054	7.82556	7.75346
MAGED1	7.67968	7.68608	7.86656	7.7717	7.751
SRP14	8.02502	7.67968	7.54387	7.71446	7.74076
RTN4	7.94493	7.28162	7.41834	8.31586	7.74019
PTTG1IP	7.50349	7.79563	7.83839	7.79818	7.73392
TRAPPC5	7.99061	7.79818	7.49161	7.65397	7.73359
CLTA	7.86656	7.81813	7.58529	7.65832	7.73208
NR2F6	7.82112	7.8297	7.62256	7.65093	7.73108
PYCR1	7.72054	7.75334	7.65581	7.78571	7.72885
TUBB4B	7.66833	7.72652	7.76579	7.73499	7.72391
RALY	7.81562	7.70811	7.62812	7.73924	7.72277
ATF4	7.89029	7.77523	7.57703	7.64574	7.72207
NPC2	7.7717	7.75722	7.65397	7.69885	7.72043
RPS18	7.948	7.74483	7.49488	7.69292	7.72016
CIRBP	7.73339	7.93064	7.60316	7.6102	7.71935
H1FX	7.64813	7.7717	7.64574	7.81173	7.71932
NECTIN2	7.59896	7.74255	7.81813	7.71719	7.71921
FARP1	7.3933	7.80183	7.83226	7.84329	7.71767
HSP90B1	7.49881	7.68888	7.94493	7.73339	7.7165
VKORC1	7.85943	7.71446	7.58964	7.68608	7.7124
RABL6	7.66526	7.80959	7.65832	7.70719	7.71009
NME1-NME2	7.95022	7.69885	7.555	7.62256	7.70666
ATP5MC2	7.80814	7.90063	7.53171	7.555	7.69887
VAT1	7.27588	7.74125	7.91575	7.85274	7.6964
EIF4G2	7.56481	7.72963	7.81173	7.67257	7.69468
CNPY2	7.85653	7.73339	7.46558	7.72054	7.69401
C4orf48	7.90876	7.81173	7.4862	7.56621	7.69322
PDPN	7.46819	7.51191	8.00034	7.76929	7.68743
RRBP1	7.47682	7.70252	7.81332	7.75334	7.6865
SHC1	7.4862	7.8844	7.73339	7.64107	7.68627
KRT19	7.61282	7.70509	7.74959	7.67031	7.68445
CDC34	7.73924	7.67031	7.64433	7.65581	7.67742
QPRT	7.66144	7.72054	7.61934	7.70811	7.67736
ARPC1B	7.63007	7.64107	7.63968	7.79563	7.67661
PSMB5	7.8297	7.62049	7.5825	7.64813	7.6702
NDUFB7	7.91575	7.63574	7.48156	7.63574	7.6672
PPP2R1A	7.50104	7.73499	7.7231	7.68888	7.662
LRPAP1	7.48787	7.60316	7.77523	7.74125	7.65188
SLC25A6	7.79133	7.65397	7.474	7.67635	7.64891
CD248	7.53171	7.43628	7.90876	7.70252	7.64482
RPL5	7.7231	7.63408	7.54094	7.66144	7.63989
LMAN2	7.57703	7.67257	7.66144	7.63968	7.63768
SEC61G	7.92568	7.64574	7.39558	7.57482	7.63545
ACTN4	7.33017	7.56621	7.88619	7.75211	7.63367
GJA1	6.73432	7.69485	8.16005	7.94493	7.63354
KCTD12	6.46662	7.82556	8.38174	7.85653	7.63261
ECE1	6.8931	7.63007	8.03011	7.97381	7.63177
ATP5F1A	7.595	7.63968	7.64107	7.60316	7.61973
HNRNPH1	7.55177	7.77726	7.57266	7.57002	7.61793
MYL12A	7.78793	7.56162	7.48787	7.63007	7.61687
TMEM141	7.55731	7.73648	7.43839	7.72652	7.61467
PPP1CA	7.69885	7.64292	7.47196	7.62812	7.61046
RPL14	7.87768	7.66833	7.42402	7.46436	7.6086
FXYD5	7.5377	7.68311	7.5377	7.66526	7.60594
SELENOM	7.89464	7.555	7.51191	7.44787	7.60235
PRMT1	7.67257	7.60761	7.51627	7.60761	7.60101
PLAT	7.56892	7.3378	7.96633	7.53056	7.6009
LSM4	7.64107	7.7231	7.4523	7.57969	7.59904
PDLIM7	7.85274	7.66526	7.3829	7.49015	7.59776
TRNE	7.93308	7.3829	7.44524	7.61934	7.59514
DKK1	7.70719	7.62411	7.60499	7.42702	7.59083
RPL31	7.78571	7.36523	7.52186	7.68311	7.58898
DYNLL1	7.88619	7.52389	7.42154	7.51887	7.58763
EIF3H	7.81173	7.62812	7.44308	7.46558	7.58713
LAPTM4B	7.32019	7.69776	7.56621	7.76317	7.58683
P3H4	7.32614	7.62256	7.74125	7.64292	7.58322
TM4SF1	7.15416	7.65832	7.7717	7.74255	7.58168
LSM7	7.92756	7.55177	7.33504	7.51191	7.58157
ITGB5	7.41834	7.48156	7.80959	7.59324	7.57568
TCF3	7.65093	7.58964	7.55177	7.50349	7.57396
STMN1	7.76579	7.5825	7.35425	7.5825	7.57126
HLA-E	7.24508	7.69292	7.65093	7.67968	7.56715
OAF	7.56621	7.61282	7.52902	7.55731	7.56634
RPL36AL	7.74959	7.52604	7.51047	7.4523	7.5596
PARK7	7.73648	7.57266	7.4119	7.49161	7.55316
COX5B	7.83545	7.44524	7.43069	7.48787	7.54981
KRT8	7.48156	7.51472	7.71244	7.48257	7.54782
SLC39A7	7.30804	7.57969	7.68888	7.59896	7.54389
SLC2A1	6.98449	7.65581	7.82556	7.70509	7.54273
RPL41	7.90671	7.57482	7.39165	7.26596	7.53479
SELENOH	7.68608	7.55731	7.40707	7.4862	7.53416
GANAB	6.99831	7.51627	7.85943	7.73648	7.52762
SLC2A4RG	7.72652	7.57703	7.34005	7.45519	7.5247
TMBIM6	7.11267	7.65093	7.66526	7.66833	7.5243
YIF1A	7.60761	7.56481	7.38919	7.51047	7.51802
LDHB	7.64292	7.47884	7.45519	7.48519	7.51553
SYNPO	7.21999	7.61555	7.6102	7.61555	7.51532
UQCRHL	7.75722	7.51047	7.36795	7.42402	7.51492
NGFR	6.86874	7.46819	7.93782	7.77523	7.51249
CRABP2	7.68888	7.6102	7.22433	7.51472	7.50953
FIS1	7.76929	7.49488	7.37644	7.39558	7.50905
TMEM259	7.44308	7.595	7.50349	7.47884	7.5051
OS9	7.21048	7.50349	7.69292	7.61282	7.50493
PTOV1	7.70252	7.5377	7.35088	7.42154	7.50316
CALU	6.98738	7.64433	7.7795	7.58964	7.50021
SLC25A1	7.60499	7.45128	7.41371	7.52902	7.49975
STK25	7.46436	7.61934	7.3999	7.49881	7.4956
WDR1	7.38919	7.44308	7.57482	7.55988	7.49174
ANXA6	7.40502	7.43839	7.57969	7.54387	7.49174
RPL6	7.69485	7.49881	7.3378	7.43348	7.49124
CDC37	7.65397	7.54387	7.37941	7.36213	7.48484
ARL6IP4	7.69292	7.57002	7.3013	7.36795	7.48305
ISYNA1	7.54094	7.59324	7.37079	7.41694	7.48048
HDGF	7.37941	7.474	7.53056	7.5377	7.48042
NDUFS8	7.80183	7.3933	7.28848	7.41518	7.4747
NME3	7.61934	7.60499	7.30651	7.34936	7.47005
ITM2B	7.3013	7.46558	7.59896	7.50807	7.46848
GRINA	7.42154	7.53171	7.45027	7.4703	7.46846
MEX3D	7.68311	7.45519	7.36704	7.36704	7.4681
NDUFB2	7.75211	7.4523	7.22233	7.44065	7.46685
PRDX6	7.44787	7.37079	7.51472	7.53171	7.46627
SRM	7.70509	7.48519	7.28408	7.385	7.46484
AEBP1	7.35757	7.35757	7.55988	7.57266	7.46192
CKB	7.35614	7.75211	7.21363	7.52389	7.46144
PPIC	7.29216	7.52902	7.4703	7.54982	7.46033
PTK7	6.96264	7.4862	7.75211	7.63408	7.45876
RPN1	7.31356	7.43348	7.56481	7.51627	7.45703
GSN	7.08928	7.50807	7.70719	7.50577	7.45258
HSPA5	7.01189	7.45766	7.78793	7.55177	7.45231
DIO3	7.04639	7.52186	7.64813	7.58529	7.45042
SNRPB	7.49161	7.48787	7.40848	7.3999	7.44696
PKIG	7.43069	7.56892	7.31779	7.46819	7.4464
HOPX	7.31515	7.28577	7.62049	7.54094	7.44059
MIDN	7.00085	7.54094	7.57002	7.64433	7.43904
SOX12	7.39793	7.42154	7.43628	7.49488	7.43766
CEBPD	7.29616	7.47196	7.48519	7.49675	7.43751
SEC61B	7.63968	7.40848	7.29616	7.40502	7.43733
TUFM	7.45027	7.40707	7.40502	7.474	7.43409
UQCR10	7.74255	7.35088	7.1962	7.43069	7.43008
RPS13	7.83996	7.36071	7.25101	7.25872	7.4276
APLP2	6.91404	7.50104	7.74483	7.52604	7.42149
EIF6	7.5825	7.38678	7.27383	7.40329	7.4116
CREB3L1	7.474	7.2004	7.52604	7.44524	7.41142
SH3GL1	7.385	7.26697	7.45766	7.53474	7.41109
CSNK2B	7.63574	7.42402	7.24365	7.34005	7.41087
SUMO3	7.19322	7.51887	7.35757	7.56892	7.40964
EIF4A1	7.34543	7.385	7.44787	7.44308	7.40534
EHD2	7.0307	7.3045	7.71719	7.56481	7.4043
TSPO	7.58529	7.36704	7.29799	7.36523	7.40389
CNBP	7.15692	7.58529	7.46819	7.39165	7.40051
MORF4L2	6.99201	7.46436	7.80183	7.33688	7.39877
HNRNPUL1	7.29071	7.34936	7.47682	7.45128	7.39204
ID1	7.4703	7.55988	7.44065	7.08831	7.38979
MRPL41	7.77523	7.40502	7.16614	7.21224	7.38965
C17orf49	7.57266	7.41518	7.23083	7.33241	7.38777
SLC25A5	7.48257	7.50577	7.28162	7.27785	7.38695
NDUFB8	7.60316	7.34543	7.2768	7.32019	7.3864
TRAPPC1	7.57002	7.3999	7.21456	7.36071	7.3863
CDK16	7.4119	7.4703	7.29216	7.37079	7.38629
PTP4A3	7.51887	7.49675	7.26697	7.26248	7.38627
SPINT2	7.25872	7.44787	7.48257	7.35088	7.38501
MGAT4B	7.3733	7.39793	7.34936	7.40707	7.38191
LAMP1	6.90782	7.35614	7.68608	7.56162	7.37791
DAP	7.33241	7.4119	7.32219	7.43628	7.37569
KXD1	7.43839	7.41371	7.25575	7.38919	7.37426
UQCRQ	7.78306	7.35425	7.1697	7.1842	7.3728
NACA	7.62812	7.41834	7.22597	7.21873	7.37279
NDUFA11	7.65832	7.47682	7.11072	7.24365	7.37238
CD164	6.62199	7.49015	7.76929	7.595	7.36911
SOD1	7.555	7.40329	7.19322	7.32386	7.36884
FLOT1	7.54982	7.48257	7.21224	7.22861	7.36831
PDIA4	7.05877	7.33688	7.595	7.46059	7.36281
CCNI	7.30651	7.53474	7.32386	7.27956	7.36117
SEPT2	6.90378	7.39165	7.80814	7.33017	7.35844
PGLS	7.52389	7.45027	7.14182	7.31356	7.35738
NID1	6.38305	7.29616	7.95633	7.79133	7.35672
ATP6V1G1	7.42702	7.30651	7.31356	7.35614	7.35081
VCP	7.09346	7.32797	7.56162	7.41834	7.35035
SFRP1	6.93685	7.54982	7.56892	7.34434	7.34998
SNRPN	7.67635	7.38919	7.06252	7.23685	7.34123
MPG	7.49675	7.35889	7.19755	7.3045	7.33942
TRNS1	7.69776	7.04814	7.27588	7.33504	7.3392
FADS2	7.00765	7.30996	7.53474	7.50104	7.33835
RBM3	7.34005	7.44065	7.1842	7.38678	7.33792
ARFGAP1	7.42402	7.53056	7.22861	7.13917	7.33059
CCND2	6.36898	7.49161	7.85274	7.60499	7.32958
IER3	7.41518	7.36704	7.33017	7.20208	7.32862
H2AFY	7.19472	7.43069	7.3045	7.3733	7.3258
FURIN	6.69786	7.46059	7.52389	7.62049	7.32571
YIPF3	7.3829	7.22861	7.27956	7.3933	7.32109
MAP7D1	7.30309	7.23685	7.41518	7.32219	7.31933
EIF5A	7.25765	7.25872	7.35889	7.39793	7.3183
TMEM8A	7.32797	7.32614	7.26043	7.35425	7.3172
APEX1	7.55988	7.31515	7.17724	7.21456	7.31671
SIGMAR1	7.2167	7.42702	7.25872	7.35757	7.315
VEGFB	7.56162	7.3733	7.13076	7.19322	7.31472
MAP2K2	7.54387	7.23437	7.23325	7.23437	7.31146
CDC42EP1	7.48519	7.21224	7.32019	7.20623	7.30596
SND1	7.09988	7.41694	7.3733	7.31515	7.30132
NDUFB11	7.57969	7.32219	7.16165	7.13756	7.30027
APCDD1	6.96063	7.21048	7.45128	7.57703	7.29986
IER2	6.9409	7.59896	7.18018	7.47196	7.298
RPN2	7.10472	7.1962	7.50577	7.37644	7.29578
NCL	7.09862	7.3119	7.46436	7.30651	7.29535
EIF3I	7.31779	7.30309	7.32614	7.2167	7.29093
CYC1	7.36704	7.26596	7.25366	7.2768	7.29087
CTNNB1	6.79219	7.2167	7.72963	7.4119	7.2876
ANTXR1	6.68151	7.22701	7.75722	7.47682	7.28564
CNN2	7.1359	7.23867	7.32797	7.43839	7.28523
NDUFS6	7.67031	7.21873	7.08712	7.16459	7.28519
C9orf47	6.33587	7.29216	7.8844	7.62411	7.28413
ITGB1	6.55022	7.20208	7.92126	7.45766	7.28281
CRIP2	7.53474	7.24365	7.07677	7.26921	7.28109
U2AF2	7.28162	7.29071	7.24121	7.30309	7.27916
ZNHIT1	7.63408	7.24508	7.06405	7.15315	7.27409
RNASEK	7.47196	7.2465	7.14461	7.22701	7.27252
RRAS	7.46059	7.22233	7.15101	7.24121	7.26879
DPP7	7.34434	7.34434	7.127	7.25765	7.26833
CCDC80	7.23325	7.18018	7.36523	7.28162	7.26507
UQCRC1	7.28848	7.18779	7.27785	7.29616	7.26257
PLXND1	6.7631	7.33017	7.49675	7.45027	7.26007
MLF2	7.36523	7.18679	7.21999	7.25575	7.25694
MGAT1	7.02958	7.33241	7.34543	7.3119	7.25483
RPS15A	7.47884	7.09708	7.15315	7.28408	7.25329
LMNA	7.07458	7.23083	7.42702	7.27153	7.25099
RBX1	7.65581	7.27383	7.04639	7.02766	7.25092
TNFRSF12A	7.33688	7.24841	7.19101	7.2084	7.24617
HMG20B	7.33504	7.30804	7.1359	7.19101	7.24249
CCDC85B	7.59324	7.31779	6.96063	7.09708	7.24219
CDK4	7.46558	7.20623	7.09708	7.17724	7.23653
RAC3	7.24121	7.32386	7.04814	7.32614	7.23484
HSBP1	7.43069	7.11854	7.15849	7.22433	7.23302
WDR83OS	7.40329	7.22433	7.00857	7.27263	7.22721
TFPI	6.83033	7.28848	7.49881	7.29071	7.22708
PGRMC1	6.98018	7.3013	7.30996	7.3013	7.22318
RPS29	7.52604	7.09507	7.07458	7.19472	7.2226
AGRN	6.75851	7.24121	7.50807	7.37941	7.2218
CNN3	7.1712	7.15315	7.30804	7.25366	7.22151
TUBB3	7.27785	7.12091	7.24841	7.23867	7.22146
TSPAN15	7.25101	7.11072	7.35614	7.16317	7.22026
BTF3	7.51047	7.07095	7.14616	7.14461	7.21805
TKT	7.13196	7.19322	7.28577	7.25101	7.21549
RAB1A	6.97747	7.31356	7.3119	7.2465	7.21236
TUBA1C	6.99944	7.29507	7.1712	7.3829	7.21215
ECH1	7.37079	7.19755	7.10229	7.17548	7.21153
GPI	7.00151	7.29799	7.24508	7.29507	7.20991
ENC1	6.92843	7.27588	7.40329	7.23083	7.20961
LRP1	6.40092	7.17548	7.73648	7.52186	7.20868
TEAD2	7.41694	7.26921	7.02479	7.11677	7.20693
AP2A1	7.10829	7.19101	7.26596	7.26043	7.20642
EIF3L	7.23437	7.32019	7.14957	7.12091	7.20626
MANF	7.24841	7.17257	7.20623	7.1962	7.20585
SF3B5	7.51627	7.16317	6.98873	7.15315	7.20533
EIF4EBP1	7.40707	7.21363	7.01189	7.18779	7.20509
ADRM1	7.45128	7.09862	7.05493	7.20444	7.20232
TMED2	6.74951	7.33504	7.385	7.32797	7.19938
GNG11	7.32219	7.20444	7.13756	7.12867	7.19822
PRDX1	7.23083	7.27263	7.11677	7.1697	7.19748
BCAR1	7.27383	7.14461	7.25765	7.10829	7.1961
EIF3F	7.36071	7.25575	7.01545	7.14957	7.19537
MTCH1	7.09507	7.25101	7.20208	7.23325	7.19535
BTBD2	7.18679	7.27956	7.09507	7.21363	7.19376
FLT1	6.55245	7.06405	7.79563	7.35889	7.19276
EGFLAM	6.55448	6.9409	7.96302	7.30996	7.19209
AHCY	6.90247	7.27785	7.30309	7.27588	7.18982
TMEM147	7.43628	7.23325	7.04676	7.04253	7.1897
HNRNPM	7.3045	7.18222	7.09346	7.16614	7.18658
NNAT	7.45766	7.34005	6.86145	7.08317	7.18558
MFGE8	7.11785	7.11785	7.36213	7.14354	7.18534
TCF25	7.37644	7.22597	7.06168	7.06405	7.18203
C6orf48	7.6102	7.37644	6.7312	6.98968	7.17688
MBD3	7.24365	7.21999	7.05877	7.17257	7.17374
TAGLN2	6.92444	7.13076	7.41694	7.21999	7.17303
NDUFA3	7.52186	6.94889	7.00151	7.21048	7.17068
POMP	7.35425	7.2768	6.95847	7.07941	7.16723
SLC25A39	7.35088	7.17724	7.03253	7.08085	7.16037
H1F0	6.52502	7.36213	7.27263	7.48156	7.16033
CDKN2B	6.76731	7.2084	7.36071	7.29799	7.1586
MTA1	7.19755	7.28408	7.0915	7.03415	7.15182
CAPN2	6.80846	7.10829	7.49015	7.19755	7.15111
YWHAE	7.26697	7.04044	7.10829	7.18018	7.14897
ATP5F1E	7.51191	7.11465	6.86459	7.0915	7.14566
STRN4	6.8346	7.39558	6.93098	7.41371	7.14372
CSNK1D	7.08317	7.16165	7.2084	7.11785	7.14277
YIPF2	7.08831	7.09346	7.18679	7.2004	7.14224
IMPDH2	7.22233	7.1712	7.06507	7.0903	7.13723
ATN1	7.28577	7.1359	7.06704	7.05877	7.13687
PLXNB2	6.92726	7.04676	7.34434	7.22597	7.13608
SELENON	6.39672	7.25366	7.47884	7.40848	7.13443
CTNNA1	6.91322	7.01189	7.33241	7.27383	7.13284
RAMP2	7.25366	7.25765	6.88582	7.127	7.13103
FAM129B	6.71765	7.08317	7.43348	7.28848	7.1307
COTL1	7.01387	7.26043	7.08223	7.14616	7.12567
SPTBN1	6.3639	7.1743	7.62411	7.3378	7.12503
PHPT1	7.38678	7.19472	6.93601	6.98018	7.12443
ALKBH7	7.39558	7.15416	6.89952	7.04639	7.12391
CALM2	7.20444	7.07577	7.09862	7.10711	7.12148
DDIT4	6.64293	7.07458	7.78306	6.96953	7.11752
TWIST1	7.52902	7.21456	6.77002	6.9558	7.11735
SQSTM1	7.05692	7.08928	7.14847	7.1743	7.11724
TPI1	7.12464	7.15101	7.02958	7.14847	7.11342
MRPL51	7.50807	7.05493	6.996	6.89054	7.11239
SARAF	6.86292	7.14182	7.26248	7.1712	7.10961
PSMD8	7.27153	7.04523	7.00085	7.11267	7.10757
PSMB6	7.39165	7.06168	6.94889	7.01189	7.10353
LTBP4	7.45519	7.27153	6.8556	6.81696	7.09982
APH1A	6.9558	7.12464	7.13196	7.18679	7.09979
GRHPR	7.18222	7.1842	6.98968	7.03853	7.09865
NSMF	6.96883	7.26248	7.05692	7.10472	7.09824
RHOB	6.85134	7.15692	7.08522	7.28577	7.09481
LIMD2	7.26921	7.0903	6.98738	7.0307	7.0944
WFDC1	7.35889	7.13196	6.83033	7.04401	7.0913
ANXA5	6.97944	7.00085	7.2167	7.15101	7.087
QARS	7.2084	7.13917	6.97944	7.01933	7.08658
SAP18	7.23867	6.97495	7.02766	7.10229	7.08589
C1orf122	7.49015	7.09988	6.80433	6.9373	7.08292
PDGFRB	6.33029	7.14354	7.54982	7.30804	7.08292
BANF1	7.32386	7.16459	6.81597	7.02324	7.08192
TSC22D1	6.91091	7.06778	7.2465	7.09988	7.08127
PLOD3	7.01266	7.02958	7.15692	7.11854	7.07943
ILF3	6.84641	7.16614	7.23685	7.06778	7.07929
CLPP	7.27956	7.08223	6.94744	7.00258	7.07795
UBL5	7.50577	6.96264	6.80846	7.01781	7.07367
PRKAR1A	6.41517	7.01387	7.51887	7.34543	7.07333
SEZ6L2	6.97333	7.00765	7.21048	7.08223	7.06842
ARF3	6.6849	7.15849	7.18222	7.24508	7.06767
GDI1	7.06405	7.14616	7.03853	7.0105	7.06481
TRIM8	6.91189	7.08522	7.17548	7.07677	7.06234
PITX2	7.0903	6.98968	7.10472	7.06168	7.06159
SELENOP	7.06507	6.93984	7.11785	7.11072	7.05837
CD59	6.87831	7.10229	7.16459	7.07314	7.05458
TSPAN4	7.04523	7.04253	7.06778	7.06252	7.05451
FAM50A	7.26043	7.0105	6.97122	6.96883	7.05275
ILK	7.14354	6.95847	7.04401	7.04044	7.04662
SDC2	6.79594	7.06252	7.23437	7.09346	7.04657
MRPS26	6.89207	7.1697	6.97747	7.1359	7.04378
COPS6	7.05141	7.08712	6.99831	7.03562	7.04312
COL15A1	6.31285	6.85936	7.67031	7.31779	7.04008
ACTC1	6.9373	7.11677	7.08317	7.01545	7.03817
ATP6AP1	6.78039	6.95385	7.23867	7.16165	7.03364
P3H3	6.93098	6.97944	7.14354	7.06704	7.03025
HCFC1R1	7.3119	7.02766	6.92563	6.84842	7.02841
POLR2I	7.4523	7.07677	6.71184	6.86874	7.02741
RAN	7.17548	6.97122	6.90103	7.05493	7.02566
MRPS24	7.26248	6.9373	6.92054	6.97653	7.02421
GTF2F1	7.0915	7.05141	6.96736	6.9863	7.02414
CST1	6.34015	7.73924	7.0307	6.97747	7.02189
JUP	6.87301	6.897	7.1743	7.14182	7.02153
C1QTNF6	6.6912	7.01545	7.12091	7.24841	7.01899
PFKP	6.7011	7.01781	7.17257	7.18222	7.01842
MLST8	7.29799	6.94744	6.81287	7.00857	7.01672
TPM4	6.72148	6.996	7.11267	7.22233	7.01312
LRRC59	6.84405	6.96513	7.10711	7.12464	7.01023
HM13	6.82562	7.13756	7.07095	6.99385	7.007
TRAF4	7.08712	7.127	6.93201	6.88132	7.00686
CXXC5	6.83999	6.94364	7.08085	7.15692	7.00535
SHC2	7.19101	7.10472	6.79509	6.90247	6.99832
MYL12B	7.13076	6.89054	6.96264	7.00572	6.99741
DYNLRB1	7.21456	6.98449	6.84101	6.93984	6.99497
LAMB1	6.75241	7.08831	7.22701	6.91189	6.99491
LAMTOR1	7.04814	7.05877	6.84534	7.02616	6.9946
PLVAP	6.9385	7.03853	6.98449	7.01673	6.99456
SF1	6.88132	7.04639	7.03562	7.01266	6.994
TMED3	7.01781	7.04401	6.95108	6.96063	6.99338
PSMB7	7.14847	7.03562	6.84993	6.9385	6.99313
PITX1	7.14182	7.08085	6.80046	6.94364	6.99169
RAB34	7.18779	7.05417	6.78483	6.93685	6.99091
SNX22	7.16165	6.88385	6.9163	7.00085	6.99066
TAF10	7.34936	6.91738	6.71293	6.98207	6.99043
TOMM6	7.40848	6.91875	6.79344	6.83033	6.98775
SORBS3	7.07314	7.02324	6.82562	7.02479	6.9867
NDUFV1	7.18018	6.98738	6.91556	6.85344	6.98414
C9orf16	7.44524	6.91091	6.76435	6.79888	6.97984
DAPK3	7.02479	6.92908	6.98018	6.98449	6.97963
GADD45A	6.7157	7.37941	6.98207	6.83905	6.97906
TNIP1	6.81474	6.98018	7.02121	7.09507	6.9778
PLIN3	6.82365	6.92444	7.07577	7.08712	6.97774
RNH1	7.14616	6.9385	6.93685	6.88582	6.97683
FKBP2	7.25575	6.8763	6.80313	6.97122	6.9766
NUMA1	7.04253	7.0307	6.9409	6.89207	6.97655
ITGA5	6.64731	6.86624	7.31515	7.07458	6.97582
SCAND1	7.30996	6.99743	6.76731	6.82634	6.97526
RAB5C	6.9163	6.99201	7.0105	6.97944	6.97456
PHLDA3	6.97495	7.00572	6.91875	6.99831	6.97443
STOML2	7.11677	6.97747	6.897	6.90103	6.97306
CHCHD10	7.14461	7.11267	6.77196	6.86292	6.97304
BIN1	6.89054	7.01933	6.94511	7.02958	6.97114
MRPS34	7.11465	7.03415	6.81359	6.92054	6.97073
SEM1	7.10711	6.77002	6.91738	7.08522	6.96993
ZNF358	7.26596	7.06507	6.73014	6.81022	6.96785
CSDE1	6.75988	7.05692	7.08831	6.96513	6.96756
CDH13	6.24577	6.8931	7.46059	7.26697	6.96661
MRPL17	7.16459	6.98387	6.82365	6.8931	6.9663
MRPL53	7.29507	7.03253	6.70465	6.82791	6.96504
SULF1	6.8763	7.06704	7.07314	6.84307	6.96489
DVL3	6.88582	7.02121	7.02616	6.91875	6.96299
TSR3	7.15849	6.9863	6.87418	6.82365	6.96066
RPL7	7.21873	7.10711	6.76372	6.7507	6.96006
RNF187	6.77002	7.07314	6.97495	7.02121	6.95983
NDUFC2	7.21224	6.97653	6.84405	6.80168	6.95862
SEC61A1	6.4379	6.93601	7.29507	7.15849	6.95687
CCT7	7.04044	6.90642	6.92843	6.94889	6.95605
AURKAIP1	7.2768	6.8346	6.78349	6.92908	6.95599
SLC22A17	7.20623	7.12867	6.81022	6.67658	6.95543
UBE2I	6.93201	7.02616	6.96953	6.88803	6.95393
SF3A2	7.2004	6.91556	6.8325	6.86145	6.95248
CTXN1	7.3378	6.99944	6.56447	6.90642	6.95203
INHBA	7.08085	6.96394	6.81696	6.93601	6.94944
FBLN2	6.63938	6.95291	7.12867	7.07577	6.94918
NOP10	7.22597	6.95045	6.81184	6.8075	6.94894
HYAL2	6.996	6.93201	6.9558	6.89952	6.94583
LDHA	7.03562	7.0915	6.87301	6.7814	6.94538
ARL2	7.03853	6.93685	6.87017	6.93447	6.945
SRPX2	6.7814	6.77927	7.39793	6.81359	6.94305
LAMB2	6.65771	6.86874	7.18779	7.05417	6.9421
ILF2	7.02121	6.91948	6.89411	6.93201	6.9417
NDUFB10	7.27263	6.91404	6.69693	6.87831	6.94048
NDUFS7	7.16614	6.88132	6.78915	6.92348	6.94002
NDUFA1	7.12867	7.00857	6.62796	6.9863	6.93788
TMEM59	6.84101	6.87301	7.05141	6.96394	6.93234
GSTO1	7.02616	6.94263	6.76125	6.98873	6.92969
TSPAN3	6.86624	6.92563	7.01673	6.89793	6.92663
CDIPT	6.83905	6.95108	6.91189	6.99944	6.92537
S100A10	6.86004	7.07941	6.84641	6.90957	6.92386
SIVA1	7.22861	6.97333	6.74005	6.75175	6.92343
PKN1	7.01673	6.88803	6.86292	6.92563	6.92333
STUB1	7.06704	6.99831	6.86004	6.76731	6.92318
FJX1	7.04676	6.81597	6.91404	6.91556	6.92308
USP11	6.87017	6.78039	7.04044	6.99743	6.92211
AGPAT1	6.7187	7.01266	7.00572	6.94263	6.91993
YIF1B	7.09708	6.77586	6.90247	6.89587	6.91782
PDGFA	6.55575	6.93447	7.20444	6.97495	6.9174
PEG10	5.85424	6.83905	7.68311	7.29216	6.91714
AP1S1	6.93984	6.86459	6.95291	6.91091	6.91706
SSNA1	7.23685	6.98207	6.66417	6.77821	6.91532
FBXW5	7.17257	6.92054	6.75362	6.80846	6.91379
NDUFAF3	7.2465	6.90103	6.69056	6.81287	6.91274
CHID1	7.03253	6.84842	6.90957	6.85223	6.91069
NUCKS1	7.05493	6.84405	6.79676	6.9409	6.90916
TMED4	6.51505	7.00151	6.9863	7.13196	6.9087
PHB	7.13756	6.81022	6.7187	6.96736	6.90846
MRPS6	6.74667	7.01673	6.96513	6.88935	6.90447
JUNB	6.81775	6.89411	6.85344	7.04676	6.90301
DMPK	7.28408	7.14847	6.65371	6.51304	6.89982
SMARCA4	7.00572	6.87831	6.83905	6.87017	6.89831
LMF2	6.92908	6.89587	6.89207	6.87418	6.8978
DAZAP1	6.85459	6.89793	6.87541	6.95847	6.8966
ARHGDIB	7.21363	6.90378	6.54488	6.91738	6.89492
DNPH1	7.1842	6.79032	6.65092	6.95291	6.89459
TSKU	6.67236	6.94511	6.96883	6.99201	6.89458
DDX5	6.76125	7.00258	7.01387	6.78349	6.8903
METTL26	7.15101	6.96063	6.7148	6.73432	6.89019
SSU72	7.08522	6.91322	6.68252	6.87541	6.88909
SUMF2	6.82791	6.90782	6.94263	6.8763	6.88866
SULF2	6.4091	6.7005	7.38678	7.05692	6.88833
FRZB	6.76372	6.75241	6.94364	7.07095	6.88268
CAVIN3	7.20208	6.86004	6.68562	6.77927	6.88175
METTL9	6.87187	6.96953	6.90782	6.77196	6.8803
GPS1	7.02766	6.85344	6.75851	6.88002	6.87991
AKT1S1	6.96953	6.9163	6.75578	6.87301	6.87865
TNFRSF1A	6.76564	6.8556	6.9385	6.94511	6.87622
TGFB1I1	7.15315	6.85134	6.72148	6.77586	6.87546
COPS9	7.22701	6.6272	6.73829	6.89411	6.87165
SLC39A1	6.60449	6.82791	7.04523	7.00765	6.87132
BAG6	6.78349	6.87017	6.90642	6.91404	6.86853
FMOD	7.07577	6.73674	6.8931	6.76564	6.86781
ATOX1	7.16317	6.87418	6.6849	6.73521	6.86437
CYGB	6.66779	6.7507	6.89587	7.13076	6.86128
INTS11	7.07677	6.99385	6.62199	6.75241	6.86126
PRSS23	6.45982	6.79219	7.29071	6.897	6.85993
ARPC5	6.55354	6.91189	6.92192	7.05141	6.85969
CD82	6.54854	6.6849	7.2004	7.00151	6.85884
PPP1R14B	7.03415	6.87187	6.72328	6.80433	6.8584
HAPLN1	6.33217	6.96736	7.19472	6.92726	6.85538
KHSRP	6.51028	6.76564	7.07941	7.06405	6.85485
FAAP20	7.14957	6.81931	6.64974	6.79344	6.85302
HES1	6.89793	6.85459	6.85134	6.80313	6.85175
SLC9A3R1	6.81287	6.80617	6.82791	6.95385	6.8502
H2AFX	7.11072	6.85741	6.65639	6.77453	6.84976
MMP23B	7.05417	6.88002	6.65996	6.79676	6.84772
NACA2	7.13917	6.96883	6.615	6.66194	6.84624
OBSL1	6.80617	6.90247	6.85936	6.81474	6.84568
UNC5B	6.60535	6.80313	7.11465	6.85741	6.84513
SLC1A5	6.56209	6.85223	7.01781	6.94744	6.84489
JDP2	6.71184	6.79594	7.00258	6.86459	6.84374
NUBP2	7.10229	6.79676	6.67658	6.79219	6.84195
ACADVL	6.94364	6.92192	6.77453	6.7187	6.8397
LDB1	6.60127	6.76616	7.21873	6.75988	6.83651
SERPINA1	6.89952	7.02479	6.30635	7.11465	6.83632
PSMB1	6.94511	6.92348	6.7631	6.70611	6.83445
SRRM2	6.6111	6.98873	7.02324	6.70465	6.83193
MYL6B	7.1743	6.82562	6.63202	6.68855	6.83012
FGFR1	6.75362	6.90517	6.89793	6.76372	6.83011
B4GALT2	6.99385	6.87541	6.7005	6.74951	6.82982
EGLN2	6.93601	6.788	6.74832	6.8346	6.82673
ATP5MPL	7.06168	6.72504	6.69786	6.81775	6.82558
COL4A5	6.10558	6.84101	7.33688	7.01387	6.82434
LASP1	6.59643	6.90957	6.91322	6.86624	6.82137
EIF4G1	6.51814	6.7157	7.11854	6.91948	6.81796
BCAP31	6.8556	6.83773	6.79032	6.788	6.81791
HNRNPU	6.43997	6.81359	7.09988	6.9163	6.81744
MBOAT7	6.7228	6.74667	6.95045	6.84641	6.81659
SNU13	6.97653	6.71765	6.79888	6.7631	6.81404
HNRNPD	6.62796	6.81184	6.88935	6.91322	6.81059
KLHDC3	6.91556	6.80433	6.70255	6.81931	6.81044
ATP6V0E1	7.01933	6.60883	6.788	6.82163	6.80945
DCTN3	7.12091	6.72043	6.67019	6.72328	6.8087
LTBP3	6.96513	6.84307	6.7449	6.68151	6.80865
NONO	6.55129	6.86145	6.91091	6.90378	6.80686
RPL27A	7.127	6.54854	6.75988	6.78915	6.80614
FBN1	5.96906	6.75362	7.3933	7.09862	6.80365
ENG	6.88002	6.66779	6.85459	6.81184	6.80356
PEA15	6.81597	6.71057	6.83773	6.84534	6.8024
MRPL4	6.9409	6.76731	6.70611	6.78483	6.79979
ELK3	6.22155	7.14957	7.04253	6.77305	6.79668
EIF3CL	6.897	6.75988	6.76616	6.75637	6.79485
NOSIP	7.1962	6.8325	6.49856	6.64731	6.79364
JMJD8	7.02324	6.77196	6.61297	6.76125	6.79236
NAA10	7.07941	6.66904	6.8763	6.53916	6.79098
TMED10	6.44381	6.77688	7.01266	6.92444	6.78945
HNRNPH3	6.69693	6.81775	6.88803	6.74281	6.78638
CORO1B	6.99743	6.65186	6.77927	6.71648	6.78626
KRTCAP2	7.06252	6.8075	6.65904	6.6111	6.78504
GRAMD1A	6.84307	6.8366	6.74108	6.7157	6.78411
MKNK2	6.53164	6.7814	6.97653	6.84405	6.7834
EIF3C	6.87541	6.7449	6.75175	6.75362	6.78142
GIPC1	6.95108	6.70692	6.74281	6.72148	6.78057
MXD4	6.95385	6.78349	6.68855	6.69443	6.78008
EPHB4	6.54763	6.78915	6.92444	6.84993	6.77779
FAM69B	6.85936	6.92843	6.61894	6.69786	6.77615
YBX3	6.56447	6.80846	6.89054	6.84101	6.77612
TYMP	6.92444	6.75175	6.67798	6.7312	6.77134
RPSA	7.04401	6.74281	6.6142	6.68381	6.77121
COPZ1	6.76435	6.76372	6.72043	6.83347	6.77049
YWHAB	6.3889	6.83347	6.90517	6.95108	6.76966
PFN2	6.50611	6.81696	6.93447	6.81597	6.76838
SMARCB1	6.82634	6.79219	6.71648	6.73829	6.76833
LMCD1	6.69289	6.93098	6.73674	6.70869	6.76733
XBP1	6.66089	6.92726	6.74951	6.72624	6.76598
PGK1	6.49717	6.86292	6.87187	6.82562	6.7644
RBM4	6.93447	6.67798	6.7228	6.70692	6.76054
NID2	6.20933	6.55889	7.26921	6.996	6.75836
RPS27L	6.98207	6.7011	6.61578	6.72856	6.75688
NCK2	6.59841	6.70611	6.87831	6.8366	6.75486
TMEM88	6.8325	6.73432	6.58274	6.8556	6.75129
ARPC4	6.80168	6.81287	6.63576	6.74667	6.74925
TMEM204	6.92054	6.74108	6.58944	6.7449	6.74899
PRRC2A	6.4626	6.74951	6.93984	6.83999	6.74799
SOD3	6.83347	6.60127	6.82634	6.72762	6.74717
REPIN1	6.80433	6.80168	6.65771	6.71293	6.74416
COX7C	6.9863	6.61208	6.59565	6.77688	6.74273
PABPC3	6.79032	6.81474	6.6898	6.67447	6.74233
PLEC	6.30966	6.88935	6.99944	6.77002	6.74212
UBXN6	6.95291	6.69289	6.6111	6.71057	6.74187
PRAF2	6.83773	6.7631	6.52502	6.83773	6.7409
EIF4A2	6.4162	6.84641	6.95385	6.74108	6.73939
PSMD3	6.76616	6.67447	6.75637	6.75578	6.73819
SCX	8.08432	6.65771	6.01677	6.18872	6.73688
CAVIN1	6.39033	6.75851	6.99201	6.79594	6.7342
PCGF2	7.00258	6.68562	6.576	6.67236	6.73414
NXN	6.45766	6.77821	6.79219	6.90782	6.73397
STX10	6.92192	6.88582	6.21915	6.90517	6.73302
YWHAQ	6.39465	6.75637	6.83347	6.92843	6.72823
RAB7A	6.63576	6.65639	6.88002	6.74005	6.72806
DDX39B	6.85741	6.89207	6.63684	6.52128	6.7269
PSMB3	6.90957	6.72856	6.57286	6.69289	6.72597
LIMK1	6.65996	6.77453	6.72624	6.73674	6.72437
ERP29	6.66594	6.68381	6.7507	6.79509	6.72388
CCDC3	6.48261	6.61961	6.92908	6.85459	6.72147
CYB5A	6.65639	6.84534	6.58338	6.80046	6.72139
EIF3D	6.85344	6.78483	6.6259	6.62082	6.72125
PUF60	6.94744	6.71184	6.52128	6.70255	6.72078
CSNK1G2	6.90103	6.67658	6.64628	6.64628	6.71754
OXA1L	6.79888	6.74832	6.65186	6.66904	6.71703
MCL1	5.99202	6.7312	7.15416	6.98387	6.71531
FKBP1A	6.52179	6.66194	6.62497	7.04814	6.71421
SLC9A3R2	7.08223	6.70255	6.39926	6.66417	6.71205
TXNIP	6.25354	6.72762	7.03415	6.8325	6.71195
B4GALNT4	6.87732	6.79888	6.59303	6.57009	6.70983
TRIL	6.7312	6.59841	6.81474	6.6912	6.70888
PFDN2	6.84534	6.62497	6.72504	6.62199	6.70434
P4HA2	6.43121	6.73521	6.92726	6.71765	6.70283
NDUFA6	6.88935	6.61297	6.63097	6.66594	6.69981
GDF15	6.61297	6.77305	6.81696	6.5908	6.69845
SOCS1	6.90642	6.82634	6.39841	6.66089	6.69801
CHSY1	5.75604	6.83033	7.16165	7.03253	6.69514
SF3B2	6.58103	6.63576	6.7814	6.76616	6.69109
MAPK8IP3	6.68855	6.83999	6.63293	6.60127	6.69069
ATP6V1F	6.91875	6.59643	6.60333	6.64164	6.69004
RTL8A	6.77586	6.69693	6.63938	6.64462	6.6892
LMO4	6.79344	6.72624	6.68151	6.54763	6.68721
RPS10	7.0105	6.69443	6.42533	6.615	6.68632
ZNF703	6.2962	6.60714	6.96394	6.87187	6.68479
ATP5PO	7.00857	6.6898	6.4633	6.57138	6.68326
NOTCH3	6.1402	6.56707	7.0903	6.93098	6.68214
GALNT2	6.02007	6.64731	7.13917	6.92192	6.68212
FKBP11	6.91948	6.68151	6.49624	6.63097	6.68205
ITGA11	6.16868	6.5782	7.12464	6.85134	6.68071
LGALS3BP	6.72624	6.55748	6.80168	6.63202	6.67935
PIGT	6.59458	6.62285	6.78039	6.7148	6.67816
RBPMS	6.56621	6.82163	6.69443	6.62796	6.67756
NEDD8	6.98387	6.54304	6.59841	6.58032	6.67641
SLC6A8	6.12114	6.87732	6.72856	6.97333	6.67509
MYADM	6.1754	6.7228	6.92348	6.87732	6.67475
MARVELD1	6.31716	6.84993	6.8075	6.72043	6.67375
MZT2A	6.94889	6.79509	6.3349	6.61578	6.67367
RUVBL2	6.85223	6.58274	6.56209	6.68737	6.67111
PACS1	6.2874	6.65092	6.9373	6.80617	6.67045
FOSL2	5.92715	6.69971	7.08928	6.96264	6.6697
ACKR3	6.16186	6.65904	6.90378	6.95045	6.66878
STK11	6.74108	6.7187	6.62082	6.58944	6.66751
RAB32	6.96736	6.69056	6.36735	6.63938	6.66616
FAM96B	6.95847	6.64974	6.43997	6.61297	6.66529
TMEM14C	6.79509	6.76125	6.49717	6.60449	6.6645
NECAP2	6.57138	6.53847	6.86624	6.67019	6.66157
LAMTOR4	6.96394	6.63938	6.44811	6.59458	6.6615
MSN	6.1051	6.6259	7.01933	6.88385	6.65854
USP22	5.49439	6.82365	7.26921	7.04523	6.65812
ZNF503	6.77821	6.55245	6.71765	6.58402	6.65808
SELENOF	6.80313	6.62796	6.56107	6.63441	6.65664
APRT	6.81359	6.66089	6.45148	6.68252	6.65212
GLRX5	6.64462	6.64293	6.58997	6.73014	6.65192
CNPY3	6.74832	6.70869	6.58402	6.55748	6.64963
PMP22	6.69056	6.75578	6.54959	6.59717	6.64828
SPATS2L	6.73829	6.7148	6.55448	6.58274	6.64758
PLEKHJ1	6.78915	6.67019	6.5458	6.5782	6.64584
UFC1	7.07095	6.68855	6.37835	6.44317	6.64525
GATA4	6.41274	6.69786	6.7157	6.74832	6.64365
MFSD10	6.70692	6.73829	6.60714	6.52037	6.64318
GADD45GIP1	6.89587	6.65531	6.46505	6.55022	6.64162
MGST3	6.86459	6.6912	6.4162	6.59404	6.64151
EMC4	6.788	6.62352	6.51814	6.63576	6.64136
SMIM3	6.29202	6.73014	6.88385	6.65639	6.6406
SCARF2	6.63202	6.6142	6.71057	6.6	6.6392
ARID3A	6.01835	6.68737	7.05417	6.78039	6.63507
PPP1R9B	6.47331	6.58573	6.77821	6.6898	6.63176
NPDC1	6.89411	6.76435	6.43028	6.43626	6.63125
CTTN	6.53648	6.68252	6.66904	6.61894	6.62675
CIB1	6.68381	6.63097	6.60127	6.58465	6.62518
HDGFL2	6.61961	6.62199	6.67874	6.57954	6.62497
PQBP1	6.95045	6.5908	6.39569	6.56209	6.62476
COPG1	6.49383	6.52784	6.80617	6.66779	6.62391
INAFM1	7.1697	6.66417	6.32184	6.33817	6.62347
C19orf70	6.97122	6.54959	6.27291	6.69971	6.62336
VPS51	6.71057	6.71648	6.53479	6.5259	6.62194
MRPL43	6.86145	6.55022	6.4626	6.60535	6.61991
ZNF580	7.06778	6.72148	6.24542	6.4391	6.61845
HNRNPAB	6.64164	6.63441	6.57009	6.61738	6.61588
EIF3A	6.50429	6.6111	6.72762	6.6142	6.6143
ARF4	6.53529	6.50879	6.76564	6.63684	6.61164
MRPL28	6.71293	6.64164	6.53529	6.55129	6.61029
AGAP3	6.61578	6.65371	6.5885	6.57749	6.60887
LMNB2	6.07202	6.65996	6.84307	6.85936	6.6086
TRAPPC4	6.77196	6.58338	6.51584	6.56107	6.60806
SLC7A5	5.53687	6.9558	6.83999	7.08928	6.60549
RNF181	6.88385	6.58103	6.41376	6.53847	6.60427
SRSF4	6.58402	6.67236	6.61738	6.53648	6.60256
RBM42	6.7449	6.4892	6.58573	6.576	6.59896
HIGD2A	6.87418	6.64462	6.31397	6.54854	6.59533
SUPT5H	6.5003	6.89952	6.49246	6.47128	6.59089
SLC3A2	6.4766	6.74005	6.51671	6.62285	6.58905
CXCL12	6.50879	6.63684	6.51304	6.69693	6.5889
ISLR	6.92348	6.3889	6.66194	6.37541	6.58743
TRAF7	6.6	6.58719	6.55022	6.60883	6.58656
OLFML3	6.50162	6.52355	6.66089	6.65904	6.58628
CHMP4B	6.4236	6.57286	6.66779	6.67874	6.58575
RAB34	6.60714	6.70465	6.49465	6.53164	6.58452
CPSF1	6.5782	6.61738	6.57954	6.55575	6.58272
HLA-DQB1	6.46114	6.56209	6.6	6.7011	6.58108
ATRAID	6.69971	6.49624	6.44037	6.6849	6.58031
CUEDC2	6.8366	6.55448	6.3889	6.54103	6.58025
GPAA1	6.63441	6.57749	6.51505	6.58719	6.57854
RAB2A	6.51671	6.58032	6.64293	6.57418	6.57854
RPS3A	6.77927	6.52037	6.48812	6.52641	6.57854
GABARAPL2	6.62285	6.63202	6.54854	6.50879	6.57805
HRAS	6.98873	6.58997	6.20572	6.52502	6.57736
NKD2	6.71648	6.61894	6.4391	6.53227	6.5767
PTGIR	6.77688	6.59458	6.42055	6.50697	6.57474
LZTS2	6.72328	6.55354	6.50296	6.51584	6.5739
UBE2R2	6.51936	6.60333	6.60449	6.56621	6.57335
TOMM7	6.81931	6.38053	6.37424	6.71184	6.57148
PTMA	6.68252	6.59565	6.4633	6.54205	6.57088
QSOX1	6.15629	6.53479	6.86874	6.7228	6.57066
GNG5	6.84993	6.47471	6.368	6.58103	6.56842
C1orf43	6.65531	6.60535	6.52355	6.48129	6.56638
PDCD6	6.65904	6.6	6.46781	6.53392	6.56519
MARK4	6.58944	6.53392	6.57138	6.56043	6.56379
MAN2B1	6.52784	6.54763	6.56621	6.60629	6.56199
SRSF11	6.90517	6.64628	6.39465	6.29665	6.56069
TWF2	6.57286	6.5885	6.53227	6.53279	6.55661
COX5A	6.80046	6.54103	6.35668	6.51936	6.55438
ERH	6.73674	6.56447	6.34883	6.56514	6.55379
CANX	5.87507	6.59303	7.00765	6.72504	6.5502
TMEM184B	6.12928	6.57009	6.8366	6.65371	6.54742
CARM1	6.27743	6.5458	6.67236	6.69056	6.54654
PABPN1	6.5259	6.5112	6.59643	6.54959	6.54578
PLAGL1	6.38163	6.67874	6.55129	6.55354	6.5413
ATP1A1	6.27921	6.50429	6.77688	6.60333	6.54093
ACLY	6.22559	6.42055	6.84842	6.65771	6.53807
MRPL23	6.77453	6.60449	6.23052	6.53316	6.53568
VASP	6.27243	6.49465	6.68737	6.68562	6.53502
MVB12A	6.56043	6.58465	6.44584	6.53768	6.53215
ZNF428	6.70869	6.47608	6.37655	6.56707	6.5321
FHL3	6.58997	6.51814	6.49097	6.51671	6.52895
METRNL	6.61894	6.59404	6.40373	6.49856	6.52882
NCOR2	6.32243	6.44381	6.6912	6.65531	6.52819
NARF	6.59717	6.80046	6.1932	6.52179	6.52815
RAD23A	6.52355	6.46781	6.47782	6.62497	6.52354
TSC22D4	6.64628	6.53916	6.44947	6.45632	6.52281
STARD10	6.74281	6.53316	6.41899	6.39465	6.5224
PABPC4	6.50351	6.58402	6.51249	6.48812	6.52204
H3F3C	6.50296	6.66594	6.30874	6.59841	6.51901
TXN	6.60629	6.50611	6.46848	6.49465	6.51888
HNRNPF	6.30741	6.51936	6.62285	6.62352	6.51828
NELFB	6.53049	6.51304	6.48261	6.54304	6.5173
TOMM5	6.81696	6.4091	6.3703	6.46159	6.51449
LAMTOR2	6.73521	6.46159	6.45066	6.40373	6.5128
MRPL52	6.91738	6.40189	6.20809	6.51249	6.50996
CALM1	6.44142	6.56621	6.53164	6.49952	6.5097
SHARPIN	6.82163	6.49856	6.23612	6.46848	6.5062
DCTN2	6.70611	6.42232	6.56707	6.32567	6.50529
INF2	6.29665	6.49097	6.73521	6.49624	6.50477
PSMA1	6.57749	6.56107	6.41214	6.46382	6.50363
AP3D1	6.3703	6.52896	6.5782	6.52896	6.50161
GLMP	6.52641	6.49045	6.50429	6.48427	6.50136
FLII	6.26138	6.4875	6.60535	6.64974	6.50099
SRC	6.10048	6.4798	6.79594	6.6259	6.50053
CHMP2A	6.73014	6.50162	6.29665	6.4698	6.49955
BAD	6.88803	6.55575	6.19256	6.35557	6.49798
AGPAT2	6.54304	6.58944	6.48592	6.37219	6.49765
TBX2	6.79676	6.39425	6.56843	6.22785	6.49682
UBALD2	6.59404	6.53227	6.37792	6.48261	6.49671
PSMA5	6.78483	6.40819	6.31481	6.47782	6.49641
FKBP9	5.99634	6.576	6.85741	6.55245	6.49555
HNRNPL	6.33445	6.3661	6.62943	6.65186	6.49546
ERF	6.54103	6.37219	6.63441	6.43413	6.49544
DMAC1	6.67019	6.35972	6.35464	6.59643	6.49525
HLA-DRB1	6.29584	6.61578	6.55354	6.5112	6.49409
YWHAG	5.73272	6.56514	6.97333	6.7005	6.49292
NFE2L1	6.02239	6.54488	6.77586	6.6272	6.49258
NDUFB4	6.8075	6.36973	6.32823	6.4633	6.49219
TLN1	6.19749	6.41517	6.73432	6.61961	6.49165
GNPTG	6.68562	6.43028	6.36061	6.48592	6.4906
NRBP1	6.52128	6.45766	6.5112	6.46538	6.48888
SCAF1	6.54205	6.41153	6.50879	6.49097	6.48834
SKI	5.73106	6.62082	6.98387	6.60714	6.48572
AIP	6.7005	6.4662	6.36973	6.40478	6.4853
FDFT1	6.51584	6.39841	6.49045	6.53529	6.485
EIF3B	6.42435	6.35805	6.77305	6.37137	6.48171
TMEM176B	6.69443	6.33737	6.46662	6.42817	6.48165
PSMB2	6.63684	6.40092	6.53847	6.34786	6.48102
TRA2B	6.49952	6.42601	6.43121	6.56447	6.4803
BRD4	6.44947	6.35557	6.54763	6.56843	6.48028
TCEAL9	6.7507	6.4162	6.33737	6.4162	6.48012
SPRY2	6.37541	6.44464	6.62352	6.47471	6.47957
NEK6	6.16749	6.43311	6.7011	6.61208	6.47844
PLSCR3	6.65092	6.44142	6.38255	6.4379	6.4782
UBTD1	6.55748	6.35414	6.44195	6.55889	6.47812
FZD2	6.42055	6.56843	6.45632	6.45982	6.47628
TMEM98	6.53227	6.46538	6.31716	6.58997	6.4762
ACTR1B	6.35093	6.46114	6.51028	6.57286	6.47381
TIMM17B	6.81184	6.37303	6.26138	6.44464	6.47272
ARHGEF40	6.36973	6.40373	6.5908	6.51814	6.4706
TMUB1	6.58032	6.48592	6.40564	6.4091	6.47025
PCBP4	6.72856	6.57954	6.25972	6.30915	6.46924
BRD2	6.37303	6.47782	6.5259	6.49246	6.4673
WDR18	6.70255	6.53529	6.22987	6.39425	6.46549
FASTK	6.72762	6.50351	6.23826	6.38163	6.46275
SDF2L1	6.67798	6.46382	6.27997	6.41517	6.45923
GDI2	6.35248	6.41419	6.61961	6.44142	6.45692
S100A13	6.66417	6.41899	6.31966	6.42435	6.45679
SLC4A2	6.14338	6.52641	6.50351	6.65092	6.45605
TFF1	6.84842	6.22559	6.29815	6.44584	6.4545
SRSF5	6.45066	6.57138	6.45982	6.33445	6.45408
RBM5	6.67658	6.63293	6.24709	6.25873	6.45383
SLC27A3	6.24968	6.59717	6.53916	6.42714	6.45329
SERPINB6	6.53479	6.48129	6.3639	6.43311	6.45327
WDR13	6.58338	6.51584	6.30741	6.40564	6.45307
NIPSNAP1	6.44707	6.49952	6.34082	6.52355	6.45274
TAF15	6.46505	6.43413	6.50162	6.40982	6.45266
NLGN2	6.27686	6.71293	6.43311	6.38255	6.45136
BABAM1	6.62082	6.44811	6.39425	6.33326	6.44911
CCT3	6.58573	6.45326	6.3793	6.37303	6.44783
TMEM176A	6.60333	6.34486	6.4091	6.43121	6.44712
AKR1A1	6.57954	6.49383	6.34386	6.3703	6.44688
ATP5MD	6.67447	6.41214	6.29348	6.40703	6.44678
GPC1	6.09836	6.40564	6.87732	6.39295	6.44357
SCYL1	6.51249	6.4236	6.41153	6.42533	6.44324
CUL7	6.29938	6.47128	6.53049	6.46662	6.44194
MAF1	6.6272	6.40982	6.32567	6.39841	6.44027
ADAM12	5.34604	6.56043	6.99385	6.86004	6.44009
PRCP	6.17001	6.49246	6.58719	6.51028	6.43999
HSF1	6.62352	6.45267	6.2962	6.38527	6.43941
RBM15B	6.32965	6.52128	6.4379	6.46781	6.43916
S100A4	6.60883	6.39033	6.45326	6.30392	6.43909
RERE	5.81475	6.42973	6.74667	6.76435	6.43888
MLEC	5.7948	6.55129	6.82163	6.58573	6.43836
PHGDH	6.576	6.5003	6.21646	6.45766	6.4376
POLR2G	6.51028	6.54205	6.30505	6.38767	6.43626
SARS	6.47128	6.43553	6.43553	6.39672	6.43476
HNRNPUL2	5.95898	6.40703	6.70869	6.65996	6.43367
AK1	6.81022	6.44317	6.17205	6.30635	6.43294
C17orf62	6.72504	6.48427	6.25873	6.26299	6.43276
IER3IP1	6.56107	6.26299	6.47331	6.42973	6.43178
IRF2BPL	6.22785	6.39926	6.59404	6.50429	6.43136
POLR1D	6.53279	6.49717	6.35326	6.33587	6.42977
MRPL12	6.67874	6.5259	6.17304	6.34015	6.42946
COL4A6	5.58946	6.44707	6.91948	6.75851	6.42863
TMEM9	6.47608	6.44037	6.27588	6.51505	6.42685
SNAI2	6.19458	6.50697	6.60629	6.39926	6.42678
CAPN1	6.36263	6.44195	6.45444	6.44811	6.42678
MAD2L2	6.65186	6.39465	6.23971	6.41153	6.42444
KCNE4	5.77118	6.33217	6.99743	6.59303	6.42345
ISOC2	6.74005	6.39263	6.18699	6.36537	6.42126
CSNK1E	6.23174	6.45867	6.53768	6.45444	6.42063
CEBPB	6.31851	6.33817	6.53316	6.4892	6.41976
YWHAH	6.34486	6.41274	6.45766	6.4626	6.41946
CCT4	6.34082	6.4633	6.4798	6.39128	6.4188
INPPL1	6.37424	6.52179	6.45267	6.31966	6.41709
UCHL1	6.53847	6.42714	6.35972	6.34082	6.41654
CHPF2	6.44811	6.29815	6.49952	6.41899	6.41619
COMT	6.19168	6.44584	6.37219	6.63293	6.41066
FASN	6.03615	6.39672	6.65531	6.54488	6.40827
MAN1B1	6.46159	6.42533	6.35557	6.3889	6.40785
HSPG2	5.89452	6.39971	6.75241	6.58338	6.40751
ERGIC1	6.33889	6.45444	6.42435	6.41214	6.40745
ANKRD11	6.4391	6.4626	6.34786	6.37655	6.40653
HSD17B10	6.77305	6.30915	6.16749	6.35464	6.40108
MVD	6.42817	6.23356	6.47608	6.4662	6.401
EIF4H	6.13973	6.368	6.50611	6.5885	6.40059
LRP5	6.23356	6.43997	6.33217	6.59565	6.40034
C4orf3	6.37655	6.42181	6.38457	6.41419	6.39928
GOLM1	6.15206	6.34883	6.64164	6.45148	6.3985
PHLDA1	5.93998	6.38163	6.70692	6.5458	6.39358
NAP1L1	6.20374	6.72328	5.85221	6.78915	6.39209
UQCC2	6.75637	6.52502	6.15778	6.12337	6.39063
EBF4	6.59303	6.45632	6.17677	6.3349	6.39026
RAB1B	6.32823	6.51505	6.32462	6.39263	6.39013
PLPPR2	6.32106	6.51028	6.17237	6.55448	6.38955
MRPL20	6.75578	6.37541	6.21189	6.20809	6.38779
CD320	6.54959	6.26602	6.32326	6.40819	6.38676
DEXI	6.48812	6.50296	6.27864	6.27686	6.38665
FBLIM1	6.23271	6.25354	6.59717	6.45267	6.38402
SNRPA	6.5885	6.37792	6.27438	6.28351	6.38108
MRPL57	6.56707	6.45982	6.13006	6.3639	6.38021
MLLT11	6.55889	6.24226	6.34198	6.368	6.37779
RFXANK	6.70465	6.3639	6.16241	6.27042	6.37534
FAM32A	6.43311	6.43121	6.26199	6.36973	6.37401
RHOT2	6.54488	6.60629	6.15875	6.18228	6.37305
DPM2	6.62943	6.30825	6.3118	6.24155	6.37276
SAT2	6.56843	6.51671	6.10375	6.30086	6.37244
MGP	6.53392	6.53648	6.10759	6.30966	6.37191
NAA38	6.7148	6.4766	6.08951	6.19907	6.37
CENPB	6.36537	6.31966	6.39295	6.40189	6.36997
VPS25	6.38457	6.33326	6.27786	6.4766	6.36807
PCDH10	6.25873	6.30635	6.40092	6.50296	6.36724
FOXP4	6.24709	6.2678	6.42232	6.53049	6.36693
CTDSP1	6.22499	6.57418	6.35414	6.31285	6.36654
SPINK1	6.98968	6.05341	6.31851	6.08715	6.36219
PSMF1	6.49097	6.36263	6.28651	6.29348	6.3584
RPP21	6.66904	6.37137	6.1402	6.24773	6.35709
R3HDM4	6.29408	6.33029	6.3661	6.43553	6.3565
VASH1	6.25108	6.51249	6.31072	6.35093	6.35631
SZRD1	6.31072	5.89379	6.54205	6.67798	6.35614
BOK	6.30505	6.39128	6.33445	6.38053	6.35283
WISP1	5.74821	6.30392	6.85223	6.50611	6.35262
ETFB	6.53316	6.46662	6.05476	6.35158	6.35153
DBNL	6.31481	6.4698	6.2678	6.35326	6.35142
NR2F1	6.14786	6.15484	6.64731	6.44947	6.34987
COPA	6.01971	6.34015	6.60883	6.43028	6.34974
CERS2	6.03851	6.38457	6.46538	6.50162	6.34752
TMEM132A	6.40373	6.25873	6.38053	6.34486	6.34696
EIF3M	6.49246	6.38667	6.29716	6.20444	6.34518
BEX4	6.38255	6.23052	6.44707	6.31716	6.34432
LDB2	6.06979	6.34386	6.48129	6.4798	6.34368
SAT1	6.30212	6.47331	6.44317	6.14606	6.34117
MED15	6.24051	6.35158	6.41419	6.35805	6.34108
SHMT2	6.32184	6.37655	6.34015	6.32388	6.3406
TCEA2	6.66194	6.27921	6.17084	6.24644	6.33961
EFS	6.48592	6.32965	6.23483	6.30306	6.33837
PPIA	6.64974	6.21296	6.15718	6.32106	6.33523
UBAP2L	6.221	6.27743	6.48427	6.34198	6.33117
S100A16	6.38767	6.46505	6.23928	6.23174	6.33094
INTS1	6.35158	6.29716	6.31285	6.35972	6.33032
EMD	6.40564	6.4391	6.21444	6.25661	6.32895
YY1	5.92031	6.28651	6.58103	6.52784	6.32892
SPAG7	6.44584	6.2874	6.24387	6.32823	6.32634
DDT	6.4798	6.29938	6.17001	6.35414	6.32583
NINJ1	6.45444	6.34786	6.20114	6.29716	6.32515
RIC8A	6.33119	6.26056	6.33029	6.36898	6.32276
LONP1	6.34883	6.36735	6.23271	6.33889	6.32194
NRSN2	6.29982	6.29982	6.32965	6.35668	6.32149
IRF2BP2	5.77211	6.45148	6.61208	6.43997	6.31891
PLEKHO1	6.72043	6.30966	6.06122	6.17304	6.31609
SPCS1	6.40703	6.3058	6.1249	6.42601	6.31594
RBFOX2	5.99485	6.25394	6.55245	6.46114	6.31559
FARSA	6.39971	6.31716	6.28099	6.26138	6.31481
SEPT11	5.8318	6.23928	6.69289	6.49383	6.31445
RAB35	6.15054	6.36061	6.43626	6.30505	6.31311
PDIA5	6.11253	6.28351	6.43413	6.41811	6.31207
UBE2L6	6.42533	6.33587	6.20049	6.28532	6.31175
CHD4	6.00171	6.32326	6.54304	6.37792	6.31148
SAFB	6.27107	6.36221	6.29502	6.31397	6.31057
LRRC32	5.99571	6.25775	6.57749	6.40092	6.30797
HMGA1	6.29092	6.53164	6.10941	6.29938	6.30784
HNRNPK	5.95679	6.30086	6.53279	6.42232	6.30319
UBE2D2	6.31596	6.31481	6.35093	6.22559	6.30182
ALDH2	5.93911	6.37835	6.39672	6.49045	6.30116
NRP1	5.96344	6.29584	6.55889	6.38305	6.30031
PDXK	6.25775	6.34651	6.25276	6.34386	6.30022
LAMC3	6.05624	6.19023	6.4662	6.4875	6.30004
AAMP	6.21561	6.25972	6.36221	6.36263	6.30004
FKBP7	6.34198	6.25661	6.37303	6.22499	6.29915
TUSC3	6.05582	6.32823	6.45867	6.35248	6.2988
NKIRAS2	6.07758	6.53049	6.18437	6.39971	6.29804
DNM2	6.16432	6.23971	6.42714	6.34883	6.295
MEA1	6.59565	6.1785	6.12864	6.27291	6.29393
TRNL2	5.87971	6.615	6.35805	6.32184	6.29365
RPL23A	6.52037	6.05073	6.12013	6.47608	6.29183
RANBP3	6.4875	6.28532	6.08898	6.29408	6.28897
MCM7	6.4766	6.30874	6.07859	6.29092	6.28871
ALYREF	6.37137	6.24542	6.15132	6.38667	6.28869
TSPAN18	5.90701	6.32243	6.47128	6.45326	6.2885
TRIP6	6.38667	6.29502	6.21802	6.25276	6.28812
CCND3	6.34386	6.06778	6.41274	6.32723	6.2879
CIZ1	6.45632	6.32012	6.15054	6.22155	6.28713
DLGAP4	6.28651	6.33889	6.30392	6.21915	6.28712
UQCRC2	6.3058	6.27588	6.28278	6.27438	6.28471
RBP1	6.6898	6.28278	5.93295	6.23052	6.28401
CTDSP2	5.35593	6.41811	6.81931	6.53479	6.28204
SPRED2	5.76215	6.24826	6.66594	6.45066	6.28175
PMEPA1	6.39841	6.27438	6.15206	6.30212	6.28174
GPX8	6.30825	6.28919	6.36537	6.16241	6.28131
SRI	6.4892	6.27786	6.12114	6.23612	6.28108
REX1BD	6.56514	6.40478	6.07985	6.07432	6.28102
CTSA	6.31659	6.20508	6.24051	6.36061	6.2807
TCIRG1	6.47471	6.43626	6.15532	6.05582	6.28053
MXRA5	5.68494	6.29202	6.69971	6.44381	6.28012
OAZ2	6.17375	6.36354	6.39229	6.19023	6.27995
ANP32B	6.39263	6.32106	6.16868	6.23707	6.27986
DGCR6L	6.68737	6.35248	5.96214	6.11096	6.27824
ST3GAL2	6.02413	6.30212	6.38527	6.39569	6.2768
TP53	6.02615	6.23826	6.44464	6.39033	6.27485
PDLIM1	6.31397	6.059	6.40189	6.32326	6.27453
DSTN	6.21915	6.25583	6.40478	6.21802	6.27444
PQLC1	6.33817	6.30306	6.29408	6.15947	6.27369
DDX17	5.30364	6.48261	6.88132	6.4236	6.27279
METRN	6.6259	6.37424	6.03024	6.059	6.27235
ATP6V0B	6.28351	6.31072	6.221	6.27243	6.27192
FIBP	6.61738	6.23129	6.01564	6.21561	6.26998
CCNY	5.70754	6.3793	6.34978	6.64293	6.26989
TAC1	6.58719	5.98544	6.22155	6.28099	6.26879
CTSL	6.11849	6.13867	6.42973	6.38457	6.26786
SAMD1	6.46538	6.23612	6.15351	6.21444	6.26736
FLOT2	6.01067	6.26674	6.31596	6.46505	6.2646
TNFRSF10B	5.87423	6.36537	6.47471	6.33119	6.26138
SEMA4C	5.88885	6.3118	6.4698	6.37424	6.26117
NISCH	6.21646	6.38527	6.24644	6.1785	6.25666
NELFE	6.45267	6.35464	6.0803	6.13393	6.25539
SERPING1	6.07107	6.23971	6.38767	6.31851	6.25424
CMTM3	6.36061	6.31596	6.10705	6.22684	6.25261
JTB	6.65371	6.31397	6.03851	5.99909	6.25132
TALDO1	6.4633	6.19907	6.13276	6.20933	6.25112
MRPS21	6.615	6.25276	6.00002	6.13565	6.25086
ANGPTL4	5.73334	6.39229	6.36898	6.5003	6.24873
DVL1	6.18054	6.29348	6.26826	6.24577	6.24701
AKT2	5.97037	6.3703	6.34651	6.2962	6.24585
MYO1C	5.87284	6.19804	6.4875	6.42181	6.24505
PTPMT1	6.42232	6.35326	6.09614	6.10314	6.24371
PLCG1	6.03204	6.45066	6.32106	6.17084	6.24365
SLC39A13	6.39229	6.32388	6.13696	6.11807	6.2428
SEC11A	6.44317	6.23707	6.09714	6.1932	6.24264
VPS4A	6.19584	6.17375	6.29092	6.30825	6.24219
DDB1	5.85936	6.19584	6.57418	6.33217	6.24039
UBE2E1	6.06254	6.30505	6.32243	6.26826	6.23957
DOCK6	6.00682	6.62943	6.42601	5.89298	6.23881
TMED1	6.35805	6.22014	6.1754	6.19804	6.23791
MAP4K4	5.9672	6.19749	6.40703	6.37835	6.23752
FAM46A	5.86803	6.19458	6.55748	6.32965	6.23743
ASNA1	6.5458	6.15875	6.03204	6.20572	6.23558
TRNP	6.0716	6.34082	6.29982	6.22987	6.23553
TUBB2A	6.15243	6.2962	6.20169	6.28651	6.23421
TPGS1	6.53768	6.17758	6.06778	6.15243	6.23387
TBX3	5.70391	6.31285	6.51936	6.39229	6.2321
XRCC5	6.09931	6.22389	6.33889	6.26056	6.23066
C11orf58	6.35464	6.08715	6.23612	6.23928	6.2293
PDLIM4	6.41811	6.18619	6.01182	6.29982	6.22899
COX6A1	6.50697	6.09362	6.09836	6.21646	6.22885
CLPTM1L	6.1665	6.17304	6.29584	6.27997	6.22883
SNRPD3	6.41153	6.18228	6.18054	6.13867	6.22825
ALKBH5	5.51359	6.41376	6.52641	6.45867	6.2281
LTBR	6.1249	6.23271	6.24826	6.3058	6.22792
SSRP1	6.16079	6.1995	6.27921	6.27107	6.22764
LRP10	6.12618	6.16749	6.33817	6.27743	6.22732
NDUFA2	6.58274	6.20656	6.01883	6.09931	6.22686
EHD1	5.98355	6.18972	6.41517	6.31481	6.22581
SGTA	6.15484	6.21744	6.20444	6.32462	6.22534
CRELD2	6.34883	6.20933	6.14235	6.19256	6.22327
FSTL3	6.0438	6.3349	6.36263	6.14967	6.22275
TMEM158	6.43028	6.04815	6.22499	6.17375	6.21929
TSEN34	6.30635	6.20169	6.16332	6.19749	6.21721
TP53I11	6.28278	6.28099	6.12928	6.16332	6.21409
IDH3G	6.41214	6.17237	6.09362	6.17758	6.21393
REXO2	6.34786	6.07338	6.26954	6.16079	6.21289
RER1	6.17237	6.26954	6.20374	6.20114	6.2117
KPNB1	5.78546	6.22283	6.4892	6.33737	6.20872
EIF4E2	6.36354	6.20444	6.06254	6.20374	6.20857
SPNS1	6.39295	6.14338	6.11525	6.18054	6.20803
TUBB2B	6.08715	6.38305	6.23356	6.12378	6.20688
HYOU1	5.87168	6.19256	6.44381	6.31659	6.20616
PAFAH1B3	6.57418	6.27291	5.88142	6.09034	6.20471
POLD2	6.4662	6.21444	5.98446	6.15132	6.2041
KDELR3	6.11636	6.34978	6.16537	6.17937	6.20272
SLC25A11	6.33326	6.19168	6.13057	6.15532	6.20271
PLPPR3	6.62497	6.27686	5.87864	6.02829	6.20219
MAFB	5.99403	6.15351	6.39926	6.26138	6.20205
TCF7L1	6.11096	6.24155	6.20933	6.24542	6.20182
SERINC2	6.43553	6.21056	6.11319	6.04524	6.20113
SLC2A3	5.07976	6.53768	6.55575	6.62943	6.20066
ECI1	6.42181	6.13782	6.05582	6.17237	6.19695
FAM162A	6.13006	6.42817	6.07639	6.15206	6.19667
YKT6	5.92179	6.24773	6.33326	6.27921	6.1955
NFKBIA	6.09362	6.09991	6.33119	6.25447	6.1948
HMGB2	6.0657	6.27243	6.25394	6.18699	6.19477
PDIA3	5.81137	6.06979	6.53392	6.36221	6.19432
TMEM50A	6.29716	6.06317	6.11253	6.29502	6.19197
DEAF1	6.32012	6.30741	5.99816	6.14171	6.19185
ATXN2L	6.22987	6.13474	6.19804	6.20169	6.19109
PALM	6.18228	6.24644	6.16807	6.1665	6.19082
PSMD13	6.21056	6.16241	6.14876	6.23271	6.18861
SRSF2	6.31966	6.35093	6.04129	6.03851	6.1876
PIK3R2	6.24773	6.1932	6.16079	6.14235	6.18602
ISG15	6.63097	6.18054	5.89379	6.0369	6.18555
CCNG1	5.89072	6.33445	6.30966	6.1995	6.18358
OSTC	6.11724	6.20049	5.91198	6.50351	6.18331
ECHS1	6.32326	6.22155	6.08223	6.0977	6.18119
SRSF7	6.42714	6.18289	6.0075	6.1051	6.18066
PIN1	6.44037	6.18699	5.97425	6.11849	6.18003
SSBP4	6.48427	6.16807	6.07039	5.99634	6.17977
EIF3E	6.35326	6.22785	6.08447	6.05073	6.17908
HNRNPA1	6.18368	6.17084	6.11807	6.24344	6.17901
LRRC41	6.18972	6.17469	6.18972	6.15778	6.17798
PIM3	5.79151	6.33119	6.22559	6.36354	6.17796
ATP6V0D1	6.23052	6.08659	6.07107	6.32243	6.17766
LBH	5.75228	6.20374	6.56514	6.18619	6.17684
DACT3	6.30086	6.18368	6.12666	6.0953	6.17663
SLC44A2	5.95615	6.18437	6.30915	6.25108	6.17519
GPSM1	6.18289	6.15629	6.20656	6.14967	6.17385
NDUFA12	6.6142	6.03851	5.91709	6.1249	6.17368
SLC35B2	6.19509	6.14967	6.17937	6.16868	6.1732
COMMD6	6.61208	6.2678	5.802	6.01067	6.17314
NDUFB9	6.40982	6.20572	5.91487	6.16186	6.17306
NCLN	6.06778	6.17205	6.17375	6.27864	6.17305
BUD31	6.51304	6.10846	5.95898	6.10902	6.17238
BCL7C	6.49045	6.02921	6.04713	6.11174	6.16963
STT3A	5.93942	6.15532	6.37137	6.21189	6.1695
EWSR1	6.27588	6.22987	6.05686	6.11253	6.16879
SMTN	6.17677	6.16432	6.18619	6.14786	6.16879
TADA3	6.32462	6.12337	6.02099	6.20508	6.16851
MED16	6.21189	6.10705	6.11395	6.23826	6.16779
SLC38A10	6.02967	6.08138	6.37541	6.18437	6.16771
AP1M1	5.98446	6.12864	6.33587	6.221	6.16749
PSME1	6.38527	6.25108	5.94475	6.08659	6.16692
TSTA3	6.42973	6.09413	6.03445	6.10147	6.16494
NAXE	6.49624	6.20282	5.90228	6.05804	6.16484
UBE2C	6.09991	6.27864	6.20508	6.07338	6.16425
AMPD2	6.0803	6.21915	6.15243	6.20049	6.16309
MPV17	6.43626	6.09931	6.0369	6.07799	6.16261
FOXQ1	5.83042	6.32462	6.05226	6.44195	6.16231
BNIP3L	5.81665	6.27042	6.35248	6.20656	6.16153
SF3B1	5.74471	6.36898	6.42181	6.10941	6.16123
BCKDK	6.27997	6.18124	6.06049	6.12231	6.161
CLPTM1	6.1785	6.10048	6.19749	6.16749	6.16099
PTPA	5.94101	6.31851	6.14967	6.23356	6.16069
RAP2B	5.63361	6.17001	6.52896	6.30874	6.16033
WIPI1	6.0953	6.16332	6.15947	6.22283	6.16023
AUP1	6.38053	6.17937	6.02486	6.05131	6.15902
PCED1A	6.40478	6.29665	5.87103	6.05402	6.15662
NDUFS3	6.41419	6.18872	5.95977	6.06226	6.15624
EIF4EBP2	5.37648	6.39295	6.56043	6.29202	6.15547
COX6C	6.45148	6.10375	5.98125	6.08223	6.15468
NPM3	6.42601	6.27107	5.90502	6.01564	6.15443
NGRN	6.40819	6.21561	5.9241	6.06254	6.15261
TNFAIP2	6.03445	6.32567	6.22684	6.01369	6.15016
BMP1	6.17597	6.06049	6.22283	6.13696	6.14906
RPS6KB2	6.12823	6.48812	5.6893	6.28919	6.14871
MAGED4B	6.0448	6.24577	6.18368	6.11724	6.14787
MRPL34	6.39128	6.05402	5.96068	6.18545	6.14786
RAB11A	6.02679	6.26138	6.19168	6.10705	6.14673
RHOU	5.46051	6.23483	6.52037	6.36735	6.14576
PRKACA	5.77401	6.24644	6.18228	6.3793	6.14551
WIPI2	6.06317	6.21646	6.19509	6.10558	6.14508
ETV4	6.52896	5.666	5.96642	6.41376	6.14379
RNF7	6.29815	6.20809	5.98963	6.07859	6.14361
MGRN1	6.01182	6.11724	6.25447	6.18808	6.1429
NDN	6.09714	6.07503	6.22785	6.17001	6.14251
BET1L	5.89962	6.221	6.25583	6.19168	6.14203
STX4	6.24344	6.0953	6.08793	6.14051	6.14179
PEBP1	6.25394	6.11016	6.07291	6.12928	6.14157
PHLDB1	6.46781	5.99634	6.18289	5.919	6.14151
POLD4	6.43413	6.11174	5.93221	6.08522	6.14083
TRAP1	6.26417	6.21802	6.02413	6.05624	6.14064
THBS1	5.49733	6.09034	6.64462	6.33029	6.14064
CARHSP1	6.30915	6.18808	6.00171	6.06122	6.14004
KDR	5.09046	6.32184	6.67447	6.47331	6.14002
HSP90AA1	6.35414	6.0657	5.97329	6.166	6.13978
LAGE3	6.63293	5.90773	5.97037	6.04022	6.13781
VEGFA	5.41813	6.38255	6.5003	6.24051	6.13537
RPS27A	6.39926	6.0429	5.94582	6.15351	6.13537
CHCHD2	6.24226	6.07758	6.03965	6.18124	6.13518
APOA1	6.45867	6.46848	5.78592	5.8238	6.13422
WFDC2	5.97234	6.53279	5.83546	6.19509	6.13392
GAS6	6.166	6.12618	6.23174	6.01005	6.13349
LLGL1	5.92862	6.16868	6.17758	6.25775	6.13316
DCTD	6.0179	6.15132	6.08371	6.27588	6.1322
MRFAP1L1	6.11525	6.15243	6.13782	6.12013	6.13141
RNF126	6.46848	6.03273	5.97994	6.04193	6.13077
CDK9	6.10759	6.19509	6.11096	6.10632	6.12999
RELA	6.0529	6.12823	6.14171	6.19458	6.12935
GGT1	6.11016	6.05073	6.09227	6.25873	6.12797
SHKBP1	6.32723	6.11807	6.01067	6.04852	6.12612
DCHS1	5.8048	6.12928	6.31659	6.25354	6.12605
SFPQ	6.20508	6.03204	6.14469	6.11919	6.12525
PARVA	5.84586	6.13393	6.34486	6.17597	6.12516
LEPROT	5.81065	6.16186	6.02868	6.49717	6.12459
DNAJC4	6.44464	6.14469	5.91538	5.98963	6.12358
SPRY4	5.11056	6.39569	6.53648	6.44707	6.12245
ZNF467	6.37835	6.29408	5.919	5.89771	6.12228
CTNNBIP1	6.15351	6.0448	6.03764	6.24826	6.12105
DUSP6	5.77951	6.1402	6.32388	6.23971	6.12082
MIEN1	6.4698	6.00964	5.93018	6.06778	6.11935
TRNG	5.8559	6.4379	5.87971	6.29815	6.11791
UBE2K	5.96525	6.16079	6.22389	6.11525	6.11629
COL16A1	5.52043	6.17469	6.49383	6.26954	6.11462
EXOC7	5.80257	6.07985	6.26056	6.30741	6.1126
CPNE1	6.12337	6.18545	6.12337	6.01439	6.11164
MAP1LC3A	6.1995	6.44947	5.70391	6.08447	6.10934
PSMC5	6.41376	6.07291	5.88068	6.06979	6.10928
TRNS2	5.91962	6.35668	6.25108	5.90823	6.1089
SEC31A	5.93295	6.10759	6.2874	6.10759	6.10889
ACTR1A	5.90228	6.01439	6.28351	6.23483	6.10875
SMAD6	5.98291	6.27997	6.02756	6.13128	6.10543
ZCCHC3	5.73627	6.12114	6.24155	6.31966	6.10466
SDC3	5.27747	6.1249	6.59458	6.42055	6.10437
KDM1A	6.03273	6.10558	6.1785	6.09614	6.10324
TMEM214	6.02868	6.13006	6.27243	5.97854	6.10243
ABHD17A	6.41899	6.10201	5.89771	5.98926	6.10199
RCN1	5.63929	5.99403	6.4236	6.34978	6.10168
ST6GALNAC6	6.0429	6.166	6.09931	6.09714	6.10134
SLIT3	5.89689	6.16537	6.20282	6.13276	6.09946
MAGED4	6.13474	6.14876	6.08715	6.02679	6.09936
PSMC4	6.27864	6.02201	6.05341	6.03965	6.09843
DCTN1	6.01677	6.07758	6.14606	6.14876	6.09729
TLNRD1	5.98858	6.21189	6.09991	6.08793	6.09708
MRPL14	6.28099	5.88666	6.18545	6.03445	6.09689
SNX17	6.21802	6.09714	5.9986	6.07291	6.09667
HGS	6.19256	6.11253	6.05131	6.03024	6.09666
TCEAL8	6.3793	6.05624	6.02921	5.92179	6.09663
PPM1G	6.22283	6.07202	6.0716	6.01677	6.0958
SLC35C2	6.14876	6.17597	6.01971	6.02413	6.09214
C11orf68	6.21444	5.9986	6.05804	6.09119	6.09057
FAM3A	6.20809	6.1665	6.05073	5.93426	6.08989
KIAA1191	5.85841	6.26199	5.98212	6.25583	6.08958
HEXA	6.00397	5.98125	6.24344	6.12618	6.08871
HLA-B	6.20444	6.02007	5.95243	6.17205	6.08725
TMBIM1	6.07039	6.05476	6.10787	6.10201	6.08376
CCDC71L	6.00109	6.03555	6.166	6.13006	6.08317
ATP5PF	6.48129	6.03615	5.86298	5.94373	6.08104
HINT1	6.28919	6.04713	5.93538	6.05226	6.08099
RCN2	5.85675	6.0977	6.24968	6.11603	6.08004
PLP2	6.08371	6.04852	6.11636	6.06855	6.07929
NHP2	6.37792	5.91538	5.81014	6.21056	6.0785
C11orf24	6.14051	6.02099	6.0691	6.07639	6.07675
TPD52L2	6.24387	6.14235	5.96287	5.95745	6.07664
RTRAF	6.26954	6.13057	5.95065	5.95364	6.0761
IFI27L2	6.53916	5.9241	5.85285	5.97994	6.07401
GAS1	5.92468	5.98963	6.30825	6.07202	6.07365
ESD	6.13276	6.19669	5.94432	6.01735	6.07278
TBCB	6.39425	6.06855	5.82419	6.00002	6.07175
TRNL1	5.74182	6.32723	6.0448	6.16537	6.0698
WBP2	5.93591	6.1051	6.07338	6.16432	6.06968
ARHGEF17	5.72086	6.13565	6.23129	6.18368	6.06787
PAGR1	6.05226	6.31659	5.90823	5.99095	6.06701
LY6H	5.61518	6.22499	6.12231	6.2874	6.06247
ADAMTS7	6.25972	5.9672	6.03555	5.98212	6.06115
PAMR1	5.97329	5.82683	6.24773	6.19669	6.06113
GAMT	6.35557	6.08793	5.73751	6.06049	6.06037
EMC6	6.32567	6.10632	5.88773	5.92138	6.06027
LUC7L	6.57009	6.42435	5.56769	5.67821	6.06009
C16orf58	6.19023	6.11395	5.92785	6.0075	6.05988
VARS	6.18699	5.98711	6.02561	6.03615	6.05896
GNA12	5.56942	6.09614	6.39263	6.1754	6.0584
DDX41	6.24826	6.06226	5.88536	6.03764	6.05838
PPP6R1	5.94302	6.02239	6.10846	6.15875	6.05815
WBP1	6.368	6.13696	5.74147	5.97727	6.05593
CSK	6.04953	6.07039	6.07503	6.02201	6.05424
COA3	6.40189	6.12378	5.72049	5.96525	6.05285
CRISPLD2	5.31684	5.94646	6.6272	6.31596	6.05161
GLRX	6.29348	6.03024	5.8793	5.99816	6.0503
SSFA2	5.63507	5.93706	6.52179	6.10375	6.04942
P4HA1	5.69299	6.14051	6.14338	6.21744	6.04858
HK1	5.77605	6.04953	6.22014	6.14338	6.04727
IP6K2	6.17758	6.13128	5.94646	5.93295	6.04707
F2R	5.53069	5.94228	6.41811	6.29584	6.04673
TTR	6.75175	5.44724	6.27686	5.70637	6.04556
SOCS3	5.3195	6.26417	6.24577	6.34651	6.04399
TBC1D16	5.06136	6.23174	6.44142	6.44037	6.04372
PGD	6.23707	5.97425	5.93591	6.02756	6.0437
PTGES2	6.24155	6.0716	5.85792	6.00307	6.04353
PPP1R18	5.98963	6.06855	6.13393	5.97425	6.04159
RAB13	6.26826	5.93998	5.85739	6.09991	6.04138
PSMD2	5.93426	5.96906	6.18124	6.07758	6.04053
MAP4	5.5117	6.04603	6.39128	6.21296	6.04049
NDUFA8	6.26602	6.08447	5.8181	5.99264	6.04031
MYH10	5.83763	6.11319	6.10147	6.10846	6.04019
COL14A1	5.44141	5.93855	6.40982	6.3661	6.03897
PLK2	5.802	5.99264	6.25354	6.10048	6.03716
U2AF1L5	6.3118	6.06122	5.86584	5.90966	6.03713
CDK5RAP3	6.36537	6.24387	5.69696	5.84072	6.03673
RPL18A	6.35972	5.71769	5.87704	6.18972	6.03604
ADD1	5.68892	5.95615	6.24226	6.24968	6.03425
NOL7	6.23129	6.01883	5.88365	6.00109	6.03372
CAPRIN1	5.87333	6.02829	6.19669	6.03555	6.03346
FDPS	6.20049	6.11849	5.82948	5.98355	6.033
DCAKD	6.14606	6.0438	5.90966	6.0232	6.03068
PHLDA2	6.23483	6.05804	5.83659	5.99202	6.03037
GOLGA2	5.90452	6.11525	6.06979	6.02615	6.02893
VAMP3	5.75125	6.14171	6.12823	6.09362	6.0287
GTPBP6	6.2678	6.01677	5.84348	5.98125	6.02732
RBCK1	6.09227	6.00002	5.99343	6.01971	6.02636
HYPK	6.49465	5.88567	5.72971	5.98384	6.02347
FYN	5.93855	6.00876	6.00682	6.13474	6.02222
ACAP3	6.49856	6.17677	5.75849	5.65125	6.02127
PCBD1	6.13128	6.13276	5.86923	5.94646	6.01993
CYTH2	6.15718	6.11096	5.90004	5.90902	6.0193
MRPL37	6.17937	6.03764	5.90106	5.95243	6.01763
NRP2	5.42539	6.10787	6.39033	6.14469	6.01707
GORASP2	5.92943	5.95402	6.13565	6.04815	6.01682
IRAK1	5.93787	6.12231	5.93449	6.0716	6.01657
RPL24	6.39569	5.67242	5.85936	6.12864	6.01403
CLIP3	5.96421	5.98291	6.0429	6.06317	6.0133
PDLIM2	6.25972	6.05686	5.81603	5.91857	6.0128
TECR	6.20114	5.91198	5.89189	6.04603	6.01276
NDFIP1	5.832	6.02967	6.1051	6.08371	6.01262
TDO2	6.13696	5.60316	6.32012	5.98446	6.01117
YWHAZ	5.49119	6.04043	6.27042	6.24226	6.01107
ARHGEF1	6.18619	5.98858	5.93426	5.93449	6.01088
PARVB	6.12378	5.90106	6.14051	5.87016	6.00888
G6PC3	6.11395	6.05003	5.81732	6.0529	6.00855
CDH2	5.61053	5.97916	6.3058	6.13782	6.00833
ETHE1	6.18124	6.03965	5.85349	5.95679	6.00779
CITED2	5.85982	5.87704	6.28532	6.00482	6.00675
NDUFA4	6.32388	5.9042	5.86143	5.93706	6.00664
SDR39U1	6.28532	6.11636	5.86038	5.76215	6.00605
EFNB1	5.83659	5.95103	6.19458	6.04129	6.00587
B3GALT6	6.05131	6.01005	5.93942	6.0179	6.00467
ID2	6.14469	5.97854	5.86749	6.02099	6.00293
KIAA2013	5.86143	6.00803	6.09119	6.04953	6.00255
SGSM3	5.93538	5.97329	5.96121	6.13973	6.0024
URM1	6.23928	5.91709	5.7577	6.09227	6.00158
POFUT2	6.0977	6.10902	5.93855	5.85936	6.00116
GSTK1	6.26299	5.99485	5.80031	5.94582	6.00099
EIF1B	6.22684	6.15132	5.89962	5.7246	6.00059
VCL	5.35947	5.96951	6.46159	6.20282	5.99835
DGUOK	6.27786	6.06158	5.85031	5.80257	5.99808
TAF6	6.10375	5.97037	5.91133	6.00682	5.99807
ARF6	5.7571	6.12013	6.10201	6.01182	5.99777
SH3BGRL	6.00803	6.07859	5.99095	5.91198	5.99739
STX5	6.08223	5.89622	6.06158	5.93942	5.99486
RPP25	6.08138	6.02756	5.9042	5.96214	5.99382
GALNT1	5.50102	6.01369	6.29202	6.16807	5.9937
DNAJC15	6.19669	6.06641	5.758	5.95294	5.99351
BMP4	6.10705	6.01835	6.06855	5.77951	5.99336
ZNF787	6.14235	6.07639	5.78451	5.9672	5.99261
B4GALT7	6.07432	5.96214	5.97234	5.96068	5.99237
MAP3K11	6.21296	6.0529	5.80329	5.90004	5.9923
SCAMP4	5.94582	5.93449	6.06226	6.02561	5.99205
U2AF1	6.14967	6.01182	5.77951	6.02486	5.99147
CLIP2	5.79688	6.00591	6.04603	6.11636	5.9913
SCARB2	5.40169	6.03445	6.30086	6.22014	5.98929
LRP3	6.45326	5.95679	5.68892	5.84742	5.9866
MED24	5.80889	6.14685	5.95615	6.03373	5.98641
TAPBP	5.51441	5.80257	6.38305	6.24387	5.98597
SLC52A2	6.04713	5.87507	6.03373	5.98627	5.98555
ORAI2	5.76952	6.02561	5.91857	6.22389	5.9844
LINGO1	5.87668	6.04022	5.96344	6.05476	5.98378
PFKFB3	5.53378	6.05582	6.21646	6.12823	5.98357
PCGF3	5.66223	6.15947	6.11636	5.98799	5.98152
KCTD15	5.94475	6.08371	5.98799	5.90292	5.97984
EHMT1	6.03024	5.62413	6.15484	6.11016	5.97984
ZNF579	6.33737	5.96421	5.7101	5.90452	5.97905
VASN	5.79975	5.91857	6.13867	6.05789	5.97872
SPSB3	6.24542	6.05226	5.79151	5.82234	5.97788
RHBDD2	6.06158	5.95294	5.92138	5.96642	5.97558
NUDT16L1	5.88365	6.15718	5.92179	5.93591	5.97463
PNKD	6.08522	5.94808	5.89452	5.96906	5.97422
FAM89A	5.84306	6.10314	5.90452	6.0429	5.9734
UBE2V1	5.98926	6.02615	5.93911	5.93787	5.9731
PRPF31	6.05804	5.94744	5.8758	6.00591	5.9718
PPP1R15A	5.95521	6.05789	5.86432	6.00803	5.97136
RNF10	5.91709	5.91962	6.07432	5.97152	5.97064
CLTB	5.94228	6.22684	5.45795	6.25394	5.97025
CCS	6.36735	6.0179	5.73782	5.75665	5.96993
TP53I13	6.25447	5.99702	5.6976	5.93018	5.96982
TYMS	5.76714	6.04129	5.99702	6.07039	5.96896
JUN	5.68744	5.94935	6.11174	6.12666	5.9688
PTGFRN	4.9994	5.97727	6.58465	6.31072	5.96801
NDUFS2	5.74615	6.09836	5.97854	6.04713	5.96754
SREBF2	5.67925	6.06254	6.059	6.0691	5.96747
CYR61	5.69961	6.08223	6.04193	6.04043	5.96605
SART1	6.03555	5.96344	5.93787	5.92468	5.96539
DUS1L	6.08898	5.89962	6.05624	5.81415	5.96475
UXT	6.46382	5.99095	5.53505	5.86432	5.96353
SMO	5.90366	6.01564	5.98711	5.94744	5.96346
PLEKHM2	5.6499	6.06452	6.04524	6.08898	5.96216
ITGAV	4.61083	6.08951	6.8346	6.3118	5.96168
NR2F2	5.97854	5.87864	6.12618	5.86143	5.9612
H2AFY2	6.059	6.0232	5.82317	5.93221	5.9594
TOMM22	6.08447	5.96813	5.8421	5.94177	5.95912
COX7A2	6.44195	5.86143	5.74532	5.78316	5.95796
TRAM1	5.50956	5.99766	6.27107	6.05341	5.95793
TXN2	6.19804	5.90823	5.63361	6.08951	5.95735
PSMC3	6.26199	5.832	5.81896	5.91589	5.95721
GOLPH3	5.68692	5.89913	6.15629	6.0803	5.95566
HES4	6.07985	6.13973	5.74182	5.85982	5.95531
TSC22D3	5.72086	6.05983	5.98858	6.0438	5.95327
PLS3	5.80581	5.84742	6.14786	6.00964	5.95268
TRIP10	6.05476	5.99571	5.87016	5.88885	5.95237
SNRNP25	6.5908	5.85221	5.49439	5.87208	5.95237
C1orf21	5.9042	5.99816	5.83587	6.07107	5.95233
DACT1	5.65809	6.0313	5.94808	6.15718	5.94866
GATAD2A	5.59669	5.93347	6.18808	6.07503	5.94831
NDUFB5	6.16807	5.91133	5.77656	5.93132	5.94682
CYCS	6.07639	5.91293	5.85675	5.93667	5.94568
C7orf50	6.29502	5.86584	5.71644	5.90228	5.94489
EEF1B2	6.13782	5.87284	5.76952	5.9986	5.94469
TMEM127	5.57641	6.00682	6.1665	6.02868	5.9446
IMP4	6.01439	5.72912	5.96593	6.06452	5.94349
IL11RA	6.27438	6.08522	5.63507	5.77028	5.94124
RBM10	6.06855	6.02486	5.80889	5.8559	5.93955
SIL1	5.95745	5.80889	5.95645	6.03204	5.93871
SH3GLB2	6.17084	6.07107	5.69961	5.81253	5.93851
TGM2	5.64923	5.70296	6.54103	5.85221	5.93635
FZD8	5.89962	5.64736	6.19584	6.00171	5.93613
NAT14	6.06452	5.96593	5.77476	5.93911	5.93608
WWTR1	4.97219	5.99202	6.50697	6.26417	5.93384
ARAP1	5.54424	6.01735	6.0657	6.10787	5.93379
EPHA2	5.52974	5.90366	6.26602	6.03273	5.93304
BUD23	6.11603	6.00171	5.77732	5.83659	5.93291
SSR3	5.79945	5.76007	6.01439	6.15629	5.93255
RALB	5.6278	6.0803	6.01735	6.00397	5.93236
NDUFAB1	6.23971	5.92138	5.88666	5.67859	5.93158
RBBP7	5.98125	5.88824	5.97916	5.87284	5.93037
DHRS4	5.98384	5.89689	5.84251	5.99343	5.92917
MAPK3	5.99264	6.02413	5.81956	5.8758	5.92803
CHMP1A	6.07338	5.96525	5.82683	5.84506	5.92763
VPS72	6.15718	5.88186	5.68816	5.98291	5.92753
FREM1	5.14833	6.34198	6.07799	6.1402	5.92713
GLO1	5.5183	6.11603	6.00307	6.06158	5.92474
CHCHD5	6.30874	5.90502	5.66517	5.81994	5.92472
ARCN1	5.22218	5.86357	6.36354	6.24709	5.9241
KDM4B	5.20742	6.10147	6.18872	6.19584	5.92336
RPS19BP1	6.24644	5.96068	5.61677	5.86803	5.92298
ZC3H7B	5.35978	6.00109	6.19907	6.13057	5.92263
GSTM3	5.96593	5.82812	6.01369	5.88275	5.92262
COX7A2L	6.16537	5.99909	5.6814	5.84433	5.92255
CHST14	5.73168	5.919	6.00803	6.02921	5.92198
FIBIN	5.89157	5.80528	5.92943	6.05686	5.92079
TPM3	5.92328	5.95521	5.82629	5.97682	5.9204
NPR3	4.33348	6.24968	6.68381	6.41274	5.91993
PPP1R14A	6.30392	5.88536	5.68188	5.80841	5.91989
TRAPPC6A	6.12013	6.08898	5.65644	5.81193	5.91937
VTN	6.09034	5.80633	5.89689	5.88186	5.91885
GARS	5.88973	5.93295	5.99202	5.85739	5.91802
OTUB1	6.23612	5.95065	5.64378	5.83412	5.91617
RNF167	6.18872	6.09119	5.68065	5.70391	5.91612
KHDRBS1	5.86106	5.93426	5.99403	5.87507	5.91611
FOXF1	5.42178	5.81137	6.1995	6.23129	5.91599
CORO1C	5.63869	5.97602	6.11849	5.92603	5.91481
SSSCA1	6.18545	5.86923	5.69492	5.90106	5.91267
DGCR2	5.83546	5.749	5.79618	6.26602	5.91166
PPP1R12C	6.15132	5.92628	5.75228	5.81603	5.91148
STK40	5.80804	5.88773	5.99264	5.95521	5.9109
PRRX1	5.54706	6.00482	6.10314	5.98858	5.9109
PPP1CC	5.75849	5.94101	5.98291	5.95645	5.90972
TMEM160	6.34651	5.84663	5.64309	5.79809	5.90858
CDK10	6.25583	6.25447	5.62302	5.49325	5.90664
DYNLT1	6.27042	5.73751	5.75268	5.86106	5.90542
GLUL	5.69073	5.92328	6.0438	5.96121	5.90475
SOX18	6.15875	5.99343	5.76613	5.70046	5.90469
DDTL	6.14171	5.97682	5.65741	5.84136	5.90432
TUBG1	6.07503	5.84586	5.79752	5.89622	5.90366
CYB5B	5.76474	5.93538	5.93132	5.97916	5.90265
SPTAN1	5.67216	5.95364	6.02679	5.95615	5.90219
H2AFV	5.94432	5.81956	5.86887	5.97329	5.90151
BLOC1S4	5.92267	6.00307	5.77951	5.89689	5.90053
GHITM	5.7498	5.98627	5.97602	5.88824	5.90008
MARS	5.8984	5.89771	5.87423	5.92785	5.89955
CENPX	6.20169	5.98926	5.56214	5.84251	5.8989
CDC42BPB	5.67821	5.92943	6.01735	5.97037	5.89884
MOGS	5.75268	5.92862	6.06452	5.84663	5.89811
RGS5	5.46688	6.29092	5.97529	5.85349	5.89664
SEPT5	6.04852	5.97994	5.83941	5.716	5.89597
ADAMTS10	6.26674	6.11919	5.51096	5.68692	5.89595
ANXA11	5.92138	5.88885	5.87284	5.8984	5.89537
NADK	5.76007	5.89557	5.96951	5.95103	5.89404
IFNGR2	5.85739	5.92785	5.93706	5.85285	5.89379
IER5L	6.20656	5.90634	5.76215	5.69552	5.89264
GET4	6.10201	6.0075	5.71966	5.73627	5.89136
TCF4	5.86659	5.87016	5.91962	5.90773	5.89102
SPATC1L	6.37219	5.85792	5.56085	5.77287	5.89096
FBRSL1	6.04129	6.04524	5.73392	5.74182	5.89057
DMAC2	5.96642	6.10941	5.67951	5.80528	5.89016
WLS	5.63112	5.92031	6.06641	5.93998	5.88945
SCAP	6.02099	5.87971	5.75665	5.89913	5.88912
ANGPTL2	6.02561	5.74284	5.95521	5.81896	5.88566
MMP15	5.32017	6.01067	6.0313	6.17469	5.88421
PRPF6	6.0075	5.83763	5.83518	5.85484	5.88379
KCTD10	5.55641	5.90575	6.09413	5.97727	5.88339
TMEM123	5.10107	6.15054	6.16432	6.11395	5.88247
CD24	6.01735	6.14786	5.61053	5.75183	5.8819
C1QBP	5.97682	5.90004	5.81516	5.83518	5.8818
GLB1	5.68411	5.70754	6.13973	5.99485	5.88156
TMEM109	5.64656	5.8559	5.99909	6.02239	5.88099
PYURF	5.89622	5.76982	5.96813	5.88773	5.88047
CLSTN1	5.48089	5.84933	6.14685	6.0448	5.88047
CCNL2	6.12666	6.15778	5.77287	5.46298	5.88007
WDR6	5.76613	5.90228	5.95745	5.89379	5.87991
ELOVL5	5.37677	5.95977	6.11016	6.05983	5.87664
PITPNM1	5.93347	5.82469	5.83842	5.90502	5.8754
IGF2BP1	4.76015	5.94475	6.52784	6.26674	5.87487
GTF2H5	6.35668	5.86038	5.57397	5.70754	5.87464
TMEM256	6.25276	5.87208	5.52316	5.84933	5.87433
MRPL55	6.21744	5.84136	5.69822	5.73525	5.87307
KARS	5.88068	5.93591	5.80633	5.86923	5.87304
PMPCA	5.89913	5.8313	5.8318	5.92943	5.87292
NELFA	5.95065	5.88365	5.7424	5.91385	5.87264
DUT	5.82317	6.02868	5.75337	5.88365	5.87222
FAM234A	5.85792	5.80804	5.90366	5.91133	5.87024
ZCCHC24	5.10866	5.96642	6.40819	5.99702	5.87007
PAPSS1	5.66335	5.86106	6.03615	5.91962	5.87005
CNP	5.82234	5.75048	5.92862	5.97602	5.86937
BAP1	5.75489	5.83412	5.93998	5.94432	5.86833
TBCA	6.13276	5.76074	5.6647	5.91487	5.86827
FAM118A	6.10147	6.24344	5.50215	5.62546	5.86813
TXNDC12	5.80031	5.92715	5.98355	5.76074	5.86794
SOX11	5.26665	5.98212	6.25661	5.96344	5.8672
CCDC167	6.30306	5.5077	5.7498	5.90634	5.86673
DCXR	6.27291	5.89072	5.4704	5.8318	5.86646
SMPD4	6.18437	5.84072	5.63981	5.80089	5.86645
ALDH18A1	5.59735	5.8318	6.10048	5.93538	5.86625
SERTAD3	5.80633	5.93787	5.69264	6.02007	5.86423
LEMD2	5.58467	5.87423	6.02239	5.97529	5.86414
CNTFR	5.83301	5.98355	5.66992	5.96287	5.86234
UNC45A	5.78854	5.91487	5.80257	5.94101	5.86175
TMEM165	5.61636	5.89452	5.94177	5.99403	5.86167
FAM171A1	5.38272	5.98799	6.00876	6.06641	5.86147
NCSTN	5.61144	5.77656	6.10558	5.94475	5.85958
NDUFC1	6.25583	5.96121	5.37534	5.84348	5.85896
FBLN5	6.0691	5.57397	5.95679	5.83587	5.85893
PPP2CA	5.92785	5.78751	5.90902	5.81014	5.85863
SMDT1	6.23826	5.85162	5.6278	5.71173	5.85735
FLI1	5.70187	5.92603	5.94228	5.85162	5.85545
MYO9B	5.67123	5.82117	6.00397	5.9241	5.85512
PDAP1	5.85349	5.71902	5.7264	6.12114	5.85501
ACTG2	6.01564	5.6499	5.86106	5.88973	5.85408
SIRT2	6.0657	5.6757	5.75125	5.92214	5.8537
EIF4A3	5.85221	5.7821	5.80804	5.97234	5.85367
TSPAN13	5.56482	5.93018	6.03273	5.88666	5.8536
ATG101	6.08793	5.86803	5.61472	5.84306	5.85343
ATP5F1C	6.05789	5.87103	5.68692	5.79688	5.85318
UQCRH	6.00876	5.78009	5.74471	5.87864	5.85305
HDAC7	5.666	5.94302	5.8984	5.90366	5.85277
AFP	6.11807	5.67309	5.92468	5.69492	5.85269
SPTSSA	5.7821	5.56482	5.90701	6.15484	5.85219
SCAMP3	5.99702	5.82317	5.69264	5.89557	5.8521
RHBDF1	5.88142	5.91081	5.89622	5.71818	5.85166
PTPRS	5.52227	5.83659	6.09034	5.95466	5.85096
MIB2	6.13565	5.95645	5.66073	5.64656	5.84985
ARL8A	5.87208	5.77351	5.88428	5.86887	5.84969
PROK1	5.71523	5.77476	5.63052	6.27786	5.84959
ATP5MF	6.36221	5.60226	5.63929	5.79311	5.84922
CYHR1	6.01005	5.97777	5.67511	5.73272	5.84891
SNAPIN	6.13057	5.95745	5.48811	5.81516	5.84782
RDX	5.62658	5.7024	6.32723	5.72971	5.84648
SRRT	6.17469	5.88142	5.68494	5.64163	5.84567
TMEM129	5.6893	5.94432	5.82469	5.92267	5.84524
HGF	5.11137	5.61003	6.4766	6.18289	5.84522
HMGN1	6.20572	5.90966	5.57223	5.69159	5.8448
BLOC1S1	6.3349	5.76779	5.4276	5.84586	5.84404
DPY30	6.13867	5.87333	5.5568	5.80704	5.84396
OLFM2	5.7256	5.97152	5.85424	5.82419	5.84389
MLLT1	5.5568	5.86298	5.98926	5.96593	5.84374
CCT2	5.97777	5.89795	5.71325	5.78511	5.84352
MRPS16	5.90823	6.00397	5.72255	5.73782	5.84314
GNL1	5.86522	5.84798	5.8559	5.79945	5.84214
PSMA4	6.06226	5.84975	5.71234	5.74394	5.84207
FAM171A2	5.84348	5.88275	5.84798	5.78854	5.84069
AHCYL1	5.47382	5.7571	6.17469	5.95065	5.83907
LARP1	5.05732	5.92267	6.27743	6.09836	5.83894
UBE2J1	5.61472	5.91762	5.91589	5.90575	5.8385
SBF1	5.7556	5.81475	5.95466	5.82812	5.83828
CHCHD1	6.04603	5.802	5.70754	5.79571	5.83782
AGTRAP	5.93449	5.86659	5.65565	5.89452	5.83781
COPB2	5.66408	5.74821	6.05983	5.87704	5.83729
MRPL27	6.16332	5.95174	5.50034	5.73106	5.83661
SDC1	5.61802	5.92214	5.92031	5.88428	5.83619
ORMDL3	5.61216	5.73334	6.04815	5.94935	5.83575
LSM2	6.17304	5.8238	5.59472	5.74722	5.83469
GUCD1	5.63435	5.85424	5.94744	5.89072	5.83169
HOMER3	6.12864	5.93942	5.57755	5.68065	5.83157
ANAPC13	6.05073	5.7277	5.73334	5.81065	5.8306
DAZAP2	5.64123	5.84862	5.95174	5.8793	5.83022
DPYSL2	5.11199	5.85675	6.25775	6.09413	5.83016
RETREG2	5.5359	5.86246	5.92214	5.99766	5.82954
ZFAND3	5.57361	5.86209	5.97777	5.9042	5.82942
GRIN2D	5.82683	5.83042	5.79104	5.86659	5.82872
TSPAN9	5.0224	5.88068	6.26417	6.14685	5.82852
MIER2	5.83842	5.86749	5.77504	5.832	5.82824
CCM2	6.09413	5.83941	5.64656	5.73272	5.82821
PGF	5.94808	5.92179	5.7604	5.6825	5.82819
XPNPEP1	5.66662	5.85088	5.92603	5.86246	5.8265
POP7	6.20282	5.72971	5.58522	5.78617	5.82598
LMF1	6.11919	5.82419	5.70391	5.65644	5.82594
OGFR	5.99816	5.88428	5.63507	5.78424	5.82544
HOXB9	5.3075	5.95466	6.08659	5.95174	5.82512
RNASE1	6.01369	6.20114	5.4542	5.63052	5.82489
SAE1	5.98627	5.78676	5.7214	5.80429	5.82468
GPRC5C	5.76558	5.78592	5.89557	5.84798	5.82376
FBXL19	5.77732	5.85739	5.79809	5.86209	5.82372
CCT6A	5.81323	5.76952	5.81193	5.89962	5.82357
PRPF8	5.55819	5.77118	6.05003	5.91081	5.82255
FAM212A	6.12231	5.77504	5.64798	5.74284	5.82205
PACS2	5.92214	5.89189	5.75489	5.71644	5.82134
TRABD	5.95977	5.93221	5.67173	5.71769	5.82035
RANGAP1	5.95103	5.69552	5.96525	5.66855	5.82009
FOXD1	5.80089	5.7498	5.87795	5.85088	5.81988
ATP5PD	6.08659	5.72865	5.66223	5.79975	5.81931
CTDNEP1	6.04193	5.82569	5.716	5.69299	5.81915
PSENEN	6.11319	5.87668	5.63869	5.64378	5.81808
TRPC4AP	5.89298	5.81896	5.82234	5.73751	5.81795
IMP3	5.97529	5.90452	5.62065	5.77118	5.81791
PIGS	5.43758	5.83587	5.91762	6.07985	5.81773
RTCB	5.86298	5.7424	5.89072	5.77476	5.81772
GAA	5.6825	5.75337	5.97152	5.86038	5.81694
RAB11FIP3	5.59556	5.98446	5.80528	5.88142	5.81668
KCNG1	5.76281	6.07432	5.58593	5.8421	5.81629
HEY1	5.49946	5.93132	5.95402	5.87971	5.81613
MRPS11	5.95174	5.75915	5.93347	5.6197	5.81601
DKK3	5.43705	5.76558	6.19023	5.86973	5.81565
HIST1H2BK	6.10941	5.79618	5.58246	5.77401	5.81551
FAM114A1	5.69159	5.77605	5.92833	5.86357	5.81489
DNAJB11	5.75915	5.78451	5.91385	5.802	5.81488
LAMC1	4.89765	5.78546	6.38667	6.17677	5.81164
TSPAN14	5.32038	5.84433	6.07202	6.00876	5.81137
PLXNA1	5.01567	5.78095	6.38163	6.0657	5.81099
PMF1	6.05686	5.96287	5.50517	5.71902	5.81098
C20orf24	6.02201	5.78424	5.74394	5.6935	5.81092
MTPN	4.91945	5.94302	6.29938	6.08138	5.81081
PDXDC1	5.57508	5.76215	6.01005	5.88567	5.80824
NDUFAF8	6.11174	5.8048	5.64736	5.66715	5.80776
RRAGA	5.78993	5.84306	5.78316	5.81475	5.80772
MGMT	5.95645	5.8793	5.65125	5.73923	5.80656
BAG1	6.07291	5.85628	5.53734	5.758	5.80613
KIRREL1	4.56911	5.92468	6.46114	6.2678	5.80568
BCKDHA	5.78424	5.75228	5.82117	5.85841	5.80402
TPST2	5.71325	5.94177	5.70978	5.84933	5.80354
IMPDH1	5.87016	5.77211	5.54911	6.01883	5.80255
BLVRB	5.95466	5.83546	5.59271	5.82569	5.80213
PRPF19	5.74102	5.65345	5.90292	5.90701	5.8011
KANK2	5.48599	5.77951	6.0977	5.83941	5.80065
PALLD	5.29255	5.80329	6.13128	5.96951	5.79916
NEU1	5.79104	5.71173	5.86209	5.82948	5.79859
ZDHHC8	5.94646	5.81415	5.68744	5.74471	5.79819
STRA6	5.74026	5.91385	5.68595	5.85031	5.79759
ARPC1A	5.8421	5.84251	5.75458	5.75048	5.79742
SLC35C1	5.71769	5.8758	5.82036	5.77476	5.79715
SLC38A2	5.50384	5.76846	6.12378	5.78921	5.79632
UBE2J2	5.91589	5.85982	5.65067	5.75849	5.79622
MDH1	5.92628	5.7604	5.74932	5.74615	5.79554
CUX1	5.67627	5.81323	5.87507	5.81665	5.79531
RPS6KA4	5.82569	5.73525	5.79053	5.82887	5.79509
C19orf24	6.17205	5.89011	5.53687	5.57755	5.79414
RHOG	5.93221	5.83301	5.65193	5.7556	5.79319
ARAF	5.80158	5.97234	5.66782	5.7277	5.79236
RGS3	5.62173	5.78993	5.85982	5.89771	5.7923
PML	5.78751	5.76418	5.85484	5.7571	5.79091
NCBP2	5.72703	6.12666	5.59556	5.71412	5.79084
CTNND1	5.22405	5.79809	6.10902	6.0313	5.79062
UBE2M	5.81956	5.72049	5.65932	5.95977	5.78978
ZFPL1	6.02486	5.81665	5.6825	5.63361	5.78941
SEC22B	5.52373	5.63811	6.02967	5.95898	5.78762
LDOC1	5.93706	5.80704	5.59927	5.8048	5.78704
HSPBP1	6.10846	5.66517	5.63024	5.7424	5.78657
ZNF581	6.05402	5.89157	5.47818	5.72086	5.78616
GADD45B	5.99909	5.87168	5.53667	5.73106	5.78463
SIRT6	6.0232	5.77847	5.46242	5.87423	5.78458
CXCL14	5.96951	5.95243	5.75183	5.4635	5.78432
ZNF444	6.10632	5.87795	5.58752	5.56085	5.78316
CLU	6.08951	5.66373	5.74026	5.63754	5.78276
ELOVL1	5.86923	5.72255	5.75095	5.78592	5.78216
RGL2	5.90902	5.82234	5.70944	5.68744	5.78206
KCNH2	5.758	5.76474	5.78095	5.81956	5.78081
FXR1	5.716	5.82036	5.81323	5.77351	5.78077
KCNMB4	5.9241	5.79688	5.6081	5.79151	5.78014
ADIPOR1	5.69696	5.81732	5.78424	5.82117	5.77992
LSM10	6.07758	5.80089	5.59776	5.64242	5.77967
STARD3	5.83941	5.91538	5.58316	5.78009	5.77951
IL6ST	5.42437	5.7168	6.07758	5.88973	5.77712
TOM1	5.74147	5.71818	5.82887	5.81732	5.77646
DTYMK	6.10902	5.85285	5.52227	5.60874	5.77322
EXT1	5.71644	5.74532	5.85088	5.77777	5.7726
CFDP1	6.01883	5.73844	5.56266	5.76982	5.77244
COX7B	6.1932	5.65877	5.54535	5.69216	5.77237
CAMLG	5.84798	5.71523	5.69597	5.82629	5.77137
SF3B6	6.02829	5.66031	5.62854	5.76613	5.77082
SPATA20	5.98799	5.83518	5.57072	5.68816	5.77051
CDK2AP2	6.10787	5.68595	5.53421	5.75095	5.76975
AKAP8L	5.97425	5.80031	5.69552	5.60364	5.76843
[truncated: 36,034 more rows]
