# Supplementary material for: Comparative transcriptome analysis of hESC- and iPSC-derived lentoid bodies
Source: Sci Rep. 2019 Dec 6;9:18552. doi: 10.1038/s41598-019-54258-z (PMC6898283; doi:10.1038/s41598-019-54258-z)
Supplement: Supplementary file 3 — Supplementary Table 2 [file 41598_2019_54258_MOESM3_ESM.xlsx]

## Sheet: Supplementary Table 2
Gene Symbol	log2(iPSC-derived LBs sample 1 RPKM)	log2(iPSC-derived LBs sample 2 RPKM)	log2(iPSC-derived LBs sample 3 RPKM)	log2(iPSC-derived LBs sample 4 RPKM)	Mean (iPSC-derived LBs RPKM)
DLK1	13.6146	13.7939	13.6146	13.7939	13.7042
HOTS	13.2731	13.6146	13.7939	13.6146	13.574
COX1	13.7939	12.9227	13.2731	13.2731	13.3157
COL1A1	12.9227	13.2731	12.4947	12.9227	12.9033
VIM	12.1368	12.4947	12.9227	12.6343	12.5471
COL3A1	12.4947	12.6343	12.1368	12.4947	12.4401
COX2	12.4183	12.3364	12.6343	12.3364	12.4314
RNR2	12.6343	11.6087	12.4183	11.9624	12.1559
ATP6	12.3364	11.6932	12.3364	12.1368	12.1257
INS-IGF2	11.6932	12.1368	11.9624	12.4183	12.0527
TMSB10	11.8402	11.9624	11.8402	11.8962	11.8847
COX3	11.8962	11.5474	11.8962	11.8402	11.795
ACTB	11.4889	12.4183	11.6087	11.6087	11.7811
ACTG1	11.7571	11.8962	11.7571	11.6932	11.7759
ND4	11.9624	11.3166	11.6932	11.7571	11.6823
SPARC	11.5474	11.8402	11.5474	11.5474	11.6206
RPL28	11.1971	11.7571	11.415	11.415	11.4461
EEF2	11.3166	11.4889	11.1316	11.1316	11.2672
ATP8	11.415	10.6435	11.4889	11.4889	11.2591
COL1A2	11.1316	11.415	11.0713	11.3166	11.2336
EEF1A1	11.3557	10.7906	11.3557	11.3557	11.2144
CYTB	11.2588	10.8887	11.3166	11.2588	11.1807
GAPDH	11.0156	10.9701	11.2588	11.1971	11.1104
MDK	10.9701	11.1971	11.1971	11.0713	11.1089
RPL8	10.853	11.2588	10.8887	10.9701	10.9927
FN1	11.6087	11.3557	10.4291	10.4907	10.971
RPS11	10.7906	11.1316	10.9701	10.9517	10.961
TPT1	10.8193	10.9207	10.8193	10.9207	10.87
RPL30	10.9207	10.6812	11.0156	10.853	10.8676
RPL37A	10.7042	11.0156	10.853	10.7906	10.8408
ND1	10.8887	10.4291	10.9517	11.0156	10.8213
RPL13	10.5935	11.0713	10.7906	10.8193	10.8187
TRNC	11.0713	10.471	10.9207	10.7254	10.7971
MIF	10.6812	10.9517	10.7042	10.7544	10.7729
COL6A2	10.4291	10.8193	10.5722	10.8887	10.6773
ND4L	10.9517	10.3396	10.7544	10.6435	10.6723
RACK1	10.6435	10.5582	10.6812	10.5935	10.6191
RPLP2	10.3912	10.853	10.5582	10.5212	10.5809
FTL	10.5722	10.3588	10.6435	10.7042	10.5697
ND6	10.7254	9.93892	10.7254	10.6812	10.5177
RPL37	10.4907	10.507	10.507	10.3912	10.4739
ITM2C	10.4091	10.5935	10.471	10.3754	10.4622
TUBB	10.471	10.2375	10.5212	10.507	10.4342
IGFBP3	10.3588	10.7042	10.0907	10.5722	10.4315
CFL1	10.3169	10.5212	10.4091	10.4091	10.4141
TRNY	10.7544	9.89715	10.4907	10.4291	10.3928
ND2	10.507	9.83299	10.5935	10.5582	10.3729
RPS21	10.1092	10.7544	10.2707	10.2707	10.3512
ND5	10.5582	9.8538	10.3588	10.471	10.3104
RPL11	10.2707	10.0493	10.3912	10.3396	10.2627
UBB	10.2108	10.0787	10.3169	10.3588	10.2413
RPS23	10.1769	10.1664	10.3396	10.2108	10.2234
BSG	10.2528	10.4907	9.88603	10.1968	10.2066
GNAS	10.2375	10.0316	10.2528	10.2902	10.203
RPS3	10.1466	10.2108	10.2108	10.2375	10.2014
RPS6	10.1968	9.97338	10.2375	10.3169	10.1812
SLC25A6	9.84523	10.5722	10.1466	10.1323	10.1741
RPS19	9.89715	10.3912	10.1323	10.2528	10.1683
PTMS	10.1323	10.2707	10.1968	10.0636	10.1659
RPS20	10.0907	9.95775	10.2902	10.1769	10.1289
CD63	10.1664	10.0636	10.0787	10.1664	10.1188
RPS16	9.87142	10.4091	9.99501	10.0493	10.0812
IGFBP2	9.91452	10.1769	10.0316	10.1466	10.0674
LGALS1	9.47677	10.3169	10.3754	10.0907	10.0649
MYL6	9.88603	10.1092	10.1769	10.0126	10.0462
RPL3	9.86766	10.3754	9.93892	9.93892	10.0302
RPL18	9.8538	10.0907	10.0636	10.0787	10.0217
APOE	10.3396	10.7254	9.05805	9.79654	9.97991
CALR	10.0787	9.88603	9.8538	9.97338	9.94799
RPL38	9.78564	10.1968	9.95775	9.84523	9.94636
IGFBP7	9.70783	10.2528	9.97338	9.83299	9.94174
RPL23	9.93892	9.70783	10.0493	9.99501	9.92276
ENO1	10.0636	9.78564	9.79654	10.0316	9.91934
TRNA	10.2902	9.28825	10.1092	9.86766	9.88883
ND3	10.0126	9.51708	10.1664	9.8538	9.88746
H3F3B	9.97338	9.81252	9.86766	9.75241	9.8515
GSTP1	9.83299	9.84523	9.81252	9.87142	9.84054
COL4A1	9.95775	9.99501	9.62983	9.69695	9.81988
CST3	10.0316	9.87142	9.40463	9.95775	9.81634
SERPINH1	9.72017	10.0126	9.70783	9.78564	9.80656
SPON2	9.5268	10.2902	9.59953	9.72017	9.78417
PFN1	9.58522	10.1466	9.77031	9.61448	9.77915
COL4A2	9.79654	9.91452	9.67359	9.72682	9.77787
LUM	9.81252	9.1499	10.0126	10.1092	9.77106
ALDOA	9.72682	9.59953	9.72682	9.89715	9.73758
COL6A1	9.67359	9.79654	9.55914	9.88603	9.72882
RPS14	9.62983	9.77031	9.83299	9.62983	9.71574
TUBA1B	9.69695	9.4133	9.89715	9.77031	9.69443
RPS5	9.55914	9.69695	9.78564	9.65754	9.67482
RPL35A	9.61448	9.42575	9.91452	9.67359	9.65708
RPLP1	9.31213	10.1323	9.58522	9.46335	9.62324
RPL10A	9.59953	9.62983	9.72017	9.50718	9.61418
NME4	9.42575	9.72017	9.69695	9.58522	9.60702
TGFBI	9.34365	9.36785	9.87142	9.70783	9.57269
FAU	9.32783	9.75241	9.65754	9.51708	9.56371
GPX4	9.54856	9.61448	9.5268	9.49378	9.5459
RPL29	9.40463	9.58522	9.49378	9.55914	9.51069
TPM1	9.26498	9.40463	9.84523	9.36785	9.47067
OAZ1	9.49378	9.43676	9.46335	9.40463	9.44963
PLD3	9.36785	9.46335	9.4133	9.5268	9.44282
RPL36	9.1499	9.72682	9.43676	9.43676	9.43756
OST4	9.29683	9.65754	9.50718	9.1926	9.41354
TRNN	9.65754	8.89716	9.61448	9.47677	9.41149
RPS2	9.27382	9.50718	9.42575	9.4133	9.40501
TMSB4X	9.38401	8.87197	9.75241	9.59953	9.40198
IFITM3	8.95424	9.5268	9.37624	9.54856	9.35146
P4HB	9.51708	9.35496	9.16329	9.35496	9.34757
AES	9.4133	9.32783	9.35496	9.27382	9.34248
APP	9.50718	9.34365	9.21222	9.28825	9.33783
TTR	10.5212	8.95908	7.95633	9.91452	9.33779
CD81	9.1926	9.37624	9.36785	9.37624	9.32823
RPS25	9.43676	8.90309	9.54856	9.34365	9.30801
HMGA2	9.22126	9.24572	9.51708	9.12972	9.27844
MARCKSL1	9.35496	9.21222	9.32783	9.18442	9.26986
FSCN1	9.14626	9.55914	9.09702	9.22126	9.25592
TAGLN	9.12324	9.38401	9.47677	9.01026	9.24857
PPIB	9.18442	9.1109	9.34365	9.31213	9.23778
COL5A1	9.0467	9.49378	9.18442	9.1499	9.2187
UBA52	9.05805	9.26498	9.31213	9.21222	9.21185
RPS4X	9.21222	8.99442	9.29683	9.24572	9.1873
UBC	9.23489	8.94651	9.24572	9.29683	9.18099
MFAP4	8.95908	9.08215	9.28825	9.38401	9.17837
RPS8	9.01026	9.18442	9.26498	9.23489	9.17364
RPS9	9.12972	9.17499	9.27382	9.1109	9.17236
B2M	9.24572	8.5897	9.38401	9.42575	9.16129
AFP	10.3754	7.97792	8.40054	9.81252	9.1416
CDKN1C	9.17499	9.47677	8.78955	9.08215	9.13087
CKB	9.75241	9.67359	7.74959	9.32783	9.12585
APOA1	10.0493	9.86766	7.40502	9.17499	9.12424
FKBP10	9.09702	9.1926	9.0467	9.02891	9.09131
NT5DC2	8.99442	9.12324	9.1499	9.09702	9.09114
LY6E	9.37624	9.12972	8.70872	9.12324	9.08448
TIMP3	9.02891	9.31213	9.01026	8.97356	9.08121
TIMP1	8.90309	9.01026	9.02891	9.26498	9.05181
SERF2	8.7674	9.22126	9.14626	9.01825	9.03829
ARF1	8.98643	9.29683	8.84374	8.95908	9.02152
FTH1	9.08215	8.7674	9.08215	9.06904	9.00019
APOA2	9.99501	9.27382	7.52902	9.16329	8.99028
CALM3	9.1109	9.09702	8.90309	8.79888	8.97747
RPL34	9.16329	8.53267	9.22126	8.98643	8.97591
FBLN1	8.97356	9.05805	8.86036	8.99442	8.9716
RNR1	9.28825	8.40295	9.12972	9.0467	8.9669
HSPB1	8.6269	9.14626	9.01825	9.05805	8.96237
MEST	8.87197	8.93162	8.8911	9.14626	8.96024
COL18A1	8.88211	9.23489	8.70323	8.90633	8.93164
MAZ	8.90633	8.83358	8.97356	8.94651	8.91499
EEF1D	8.81206	9.06904	8.91624	8.86036	8.91443
ID3	8.79888	8.74094	9.17499	8.87197	8.8967
GUK1	8.74094	8.91624	8.99442	8.93162	8.89581
GNB1	9.01825	8.8911	8.81206	8.83358	8.88875
MFAP2	8.69607	8.69607	9.1926	8.89716	8.87048
TUBA1A	8.78955	8.51419	9.23489	8.88211	8.85519
PPDPF	8.70323	8.97356	8.79888	8.91624	8.84798
MRFAP1	8.76038	9.02891	8.83358	8.7674	8.84757
RPL27	8.53267	9.16329	8.89716	8.75557	8.83717
CST1	9.46335	9.54856	7.71719	8.5818	8.82772
TPM2	8.64507	8.80598	9.12324	8.7326	8.82672
BRK1	8.8911	8.68715	9.06904	8.64788	8.8238
BGN	8.65321	8.7326	8.94651	8.95424	8.82164
SERPINA1	9.77031	8.75557	7.93782	8.80598	8.81742
MARCKS	8.75557	8.90633	8.77649	8.82117	8.81489
PSAP	9.06904	8.82117	8.60238	8.75039	8.81075
EDF1	8.68715	8.81206	8.86764	8.81206	8.79473
RHOA	8.86764	8.46097	8.98643	8.84374	8.7897
CD99	8.84962	8.57705	8.80598	8.90309	8.78393
ACTA2	8.5897	8.7158	9.1109	8.7158	8.78305
RPL4	8.82117	8.5471	8.84962	8.8911	8.77725
RPL15	8.70872	8.54331	8.95908	8.86764	8.76969
HNRNPA0	8.78326	8.84962	8.65848	8.74094	8.75807
NDUFA13	8.67514	8.86036	8.78326	8.68715	8.75148
FSTL1	8.91624	8.65848	8.82117	8.60238	8.74957
GNAI2	8.7158	8.86764	8.64507	8.72457	8.73827
MMP2	8.55581	8.61636	8.90633	8.78955	8.71701
HNRNPA2B1	8.94651	8.3057	8.93162	8.66511	8.71224
COX4I1	8.62093	8.70872	8.7674	8.70872	8.70144
RPLP0	8.63695	8.6269	8.75557	8.78326	8.70067
TTYH3	8.66511	8.98643	8.5471	8.5897	8.69708
RHOC	8.64788	8.72457	8.7158	8.67514	8.69085
COX6B1	8.5932	8.64056	8.72457	8.76038	8.67968
PCBP1	8.75039	8.64788	8.5932	8.65321	8.66117
ARPC2	8.62962	8.43639	8.87197	8.65848	8.64911
GPX1	8.55979	8.79888	8.62093	8.60681	8.6466
PCOLCE	8.34621	8.47197	8.88211	8.84962	8.63748
PRDX5	8.46685	8.75039	8.67514	8.5932	8.62139
SNRPD2	8.31586	8.78326	8.76038	8.61636	8.61896
CTSD	8.72457	8.88211	8.32027	8.51419	8.61029
RPS17	8.28634	8.95424	8.60976	8.45631	8.57666
KDELR1	8.77649	8.32027	8.55581	8.64056	8.57328
COX8A	8.3057	8.84374	8.62962	8.47681	8.56397
TMED9	8.84374	8.56546	8.30138	8.54331	8.56347
H2AFZ	8.48291	8.45631	8.75039	8.5471	8.55918
TRIM28	8.60976	8.47681	8.50653	8.6269	8.555
ARHGDIA	8.30138	8.55581	8.7326	8.62962	8.55485
FLNA	8.54331	8.78955	8.46097	8.40584	8.54992
LAPTM4A	8.83358	8.0862	8.6269	8.60976	8.53911
GNB2	8.41876	8.50278	8.58626	8.64507	8.53822
HLA-A	8.37096	8.60976	8.52126	8.63695	8.53474
STMN1	8.65848	7.90063	8.95424	8.62093	8.53357
FKBP8	8.42818	8.58626	8.51419	8.57705	8.52642
DDAH2	8.4934	8.4404	8.5818	8.56546	8.52026
PDIA6	8.80598	8.23652	8.53267	8.47197	8.51178
MYDGF	8.60238	8.62093	8.32663	8.46685	8.5042
RPS24	8.57705	8.18965	8.68715	8.55979	8.50341
ELOB	8.11576	9.0467	8.57705	8.26221	8.50043
TRIR	8.31103	8.49773	8.66511	8.50278	8.49416
RABAC1	8.28463	8.62962	8.55979	8.4934	8.49186
SSR2	8.5471	8.16005	8.69607	8.51682	8.48001
POLR2E	8.40054	8.5818	8.45631	8.42272	8.46534
BASP1	8.32265	8.5932	8.49773	8.43639	8.46249
TIMM13	8.45631	8.76038	8.34269	8.28634	8.46143
BEX3	8.48843	8.39065	8.56546	8.40054	8.46127
HNRNPH1	8.7326	8.07162	8.64056	8.37613	8.45523
HSP90AB1	8.64056	8.10691	8.54331	8.52126	8.45301
TUBB6	8.12338	8.48843	8.65321	8.53267	8.44942
AQP1	8.50653	8.77649	8.28634	8.21396	8.44583
EIF1	8.42272	8.28634	8.46685	8.58626	8.44054
CAPZB	8.5818	8.32663	8.4934	8.34269	8.43613
CAPNS1	8.37613	8.27312	8.51682	8.55581	8.43047
PFDN5	8.39065	8.18611	8.63695	8.48843	8.42554
ATP6V0C	8.50278	8.55979	8.24763	8.38594	8.42404
MYL9	8.23116	8.65321	8.60681	8.16005	8.41281
MMP14	8.4404	8.64507	8.21609	8.32265	8.40605
MCRIP1	8.15048	8.52126	8.48843	8.42818	8.39709
PCBP2	8.47197	8.30138	8.38594	8.39065	8.38748
H1FX	8.33694	8.26705	8.43639	8.49773	8.38453
SNURF	8.46097	8.66511	8.39065	8.0213	8.38451
ATP5ME	8.1818	8.60238	8.48291	8.19189	8.36475
HDLBP	8.47681	8.24763	8.356	8.36274	8.36079
SH3BGRL3	8.11946	8.42272	8.47681	8.41876	8.35944
CTSB	8.56546	8.29003	8.154	8.40295	8.35311
SURF4	8.44787	8.67514	8.03784	8.23116	8.348
IGDCC3	8.32027	8.19189	8.37096	8.50653	8.34741
BAMBI	8.52126	7.87298	8.29397	8.69607	8.34607
HLA-C	8.61636	8.70323	7.81813	8.22074	8.33961
CALD1	8.40295	8.04441	8.61636	8.29397	8.33942
SELENOW	8.49773	8.20062	8.31586	8.33341	8.3369
CDK2AP1	8.16005	8.09461	8.64788	8.4404	8.33574
GABARAP	8.35031	8.06878	8.50278	8.4157	8.33439
CIRBP	8.34269	8.12812	8.5897	8.27312	8.33341
ATP5MC3	8.40584	8.38594	8.47197	8.06878	8.33313
MDFI	8.24336	8.28463	8.42818	8.37096	8.33178
PSMA7	8.18965	8.35863	8.44787	8.28463	8.32019
HSPA8	8.58626	8.06645	8.3057	8.32027	8.31967
PRKCSH	8.356	8.34269	8.24336	8.3301	8.31804
CYBA	8.28063	8.51682	8.15682	8.31103	8.31633
NOP53	8.154	8.44787	8.33694	8.3057	8.31113
SHISA5	8.3301	8.50653	8.11062	8.28063	8.30697
COL6A3	8.26705	8.40054	8.26705	8.27755	8.30305
SSR4	8.23652	8.24336	8.36514	8.35863	8.30091
GPC3	8.89716	8.00034	7.93308	8.36514	8.29893
TRMT112	8.14034	8.33341	8.41876	8.29003	8.29563
EIF4G2	8.60681	7.80959	8.42272	8.31586	8.28874
KDELR2	8.4157	8.03011	8.2521	8.38174	8.26991
EGFL7	7.82112	8.09948	8.37613	8.77649	8.2683
SNRNP70	8.17853	8.36274	8.35031	8.154	8.26139
KRT18	8.43639	8.4934	7.84728	8.25547	8.25814
PLOD1	8.18611	8.28063	8.21002	8.34621	8.25574
MZT2B	8.01154	8.31586	8.34621	8.33694	8.25264
CSTB	8.22732	8.33694	8.20062	8.2053	8.24255
DAD1	8.29397	8.0575	8.40584	8.20062	8.23948
EMILIN1	7.85274	8.34621	8.28463	8.44787	8.23286
S100A11	8.10691	8.14034	8.36274	8.30138	8.22784
COPE	8.11062	8.37613	8.2053	8.21002	8.22552
ERGIC3	8.27312	8.103	8.27755	8.24763	8.22532
DBN1	8.2521	8.32265	8.19189	8.13383	8.22512
CTHRC1	8.26221	7.948	8.33341	8.356	8.2249
KRT19	8.93162	9.01825	6.84307	8.05041	8.21084
ARF5	8.2053	8.2521	8.22074	8.14034	8.20462
VCAN	8.51682	8.0213	8.17853	8.09091	8.20189
SRP14	8.20062	8.16991	8.3301	8.10691	8.20188
RPL10	7.97162	8.11576	8.38174	8.32663	8.19893
AP2S1	8.07832	8.11062	8.40295	8.1956	8.19687
NNAT	7.51887	7.81562	8.74094	8.70323	8.19467
PKM	8.29003	8.37096	7.96845	8.1474	8.19421
ADGRA2	8.02502	8.40584	8.14275	8.166	8.1849
UBXN1	8.06878	8.17407	8.35863	8.12338	8.18122
ATP5IF1	8.06645	8.3301	8.23652	8.07524	8.17708
TUBB4B	8.166	8.25547	8.01565	8.26705	8.17604
ID1	8.22074	8.05377	8.23116	8.18611	8.17294
PTBP1	8.38174	8.22279	7.97381	8.103	8.17033
PCNP	8.17407	7.95022	8.32265	8.22279	8.16743
EIF3G	7.96845	8.31103	8.22732	8.15682	8.16591
AP2M1	8.22279	8.09091	8.18611	8.11062	8.15261
DDOST	8.38594	8.07832	8.07162	8.07162	8.15188
NDUFS5	8.25547	7.87768	8.4157	8.0468	8.14891
PSMB4	8.13383	7.95633	8.27312	8.22732	8.14765
USF2	8.21396	8.36514	8.10691	7.90376	8.14744
ATP5F1B	8.33341	7.93064	8.12338	8.16991	8.13933
VPS28	7.94138	8.1818	8.22279	8.1818	8.13194
RCN3	7.80814	8.26221	8.103	8.35031	8.13091
RAB11B	8.08432	8.21002	8.1474	8.07832	8.13001
SLC25A3	8.0575	7.51887	8.4404	8.48291	8.12492
RPS15	7.8844	8.27755	8.16005	8.17407	8.12402
MAGED2	8.09948	7.88619	8.26221	8.24763	8.12388
MYH9	8.12812	8.4157	7.91575	8.01154	8.11778
DCN	7.99061	7.73339	8.28063	8.46097	8.1164
PRDX2	8.03011	8.22074	8.13383	8.06645	8.11278
SEPT9	8.16991	8.15048	7.97991	8.15048	8.1127
RPL35	7.73648	8.63695	8.0213	7.99061	8.09634
FBL	8.0862	7.80814	8.31103	8.17853	8.09598
BRI3	7.90376	8.29397	8.03011	8.14275	8.09265
SERP1	8.27755	7.8844	8.05041	8.11576	8.08203
PABPC1	8.1956	7.97162	8.0468	8.08432	8.07458
ATF4	8.21609	7.7717	8.0575	8.21609	8.06534
RPL26	7.73924	8.356	8.12812	8.03784	8.0653
TMEM258	7.983	8.07524	8.18965	8.00034	8.06205
PHB2	8.103	7.84329	8.14034	8.11946	8.05152
SPINT2	8.51419	8.48291	7.385	7.82207	8.05104
POLR2L	7.79563	8.60681	7.94138	7.85943	8.05081
UQCRHL	8.03784	7.92568	8.166	8.03011	8.03991
KCTD12	7.77523	8.46685	7.99061	7.92126	8.03849
CLTA	7.9532	7.99061	8.17407	8.02502	8.03573
IGFBP4	7.68888	8.166	8.00777	8.24336	8.0265
CDH11	8.09091	8.02502	8.06878	7.90876	8.02337
EMC10	8.07524	8.38174	7.78571	7.83226	8.01874
RPL7A	7.90063	7.92756	8.09948	8.12812	8.01395
SOX4	8.15682	8.23116	7.7717	7.87963	8.00983
HAND2	7.85653	7.74255	8.1818	8.23652	8.00435
YBX1	7.84329	8.2053	7.983	7.983	8.00365
CUTA	7.97792	7.96302	8.15048	7.91575	8.00179
CRABP2	8.09461	7.80183	8.09091	7.97792	7.99132
C12orf57	7.67031	7.90876	8.29003	8.0862	7.98882
ZFP36L1	8.03325	7.89464	7.82733	8.18965	7.98622
RPS4Y1	8.04441	7.65397	8.16991	8.06315	7.98286
EVA1B	7.65832	8.13383	8.11946	8.00777	7.97984
PPP4C	8.01565	8.00777	7.95022	7.92568	7.97483
JUND	7.81173	8.08432	7.89029	8.09461	7.97024
EIF5AL1	8.07162	7.78306	7.97792	8.04441	7.96925
HTRA1	7.69776	7.87963	8.25547	8.03325	7.96653
UQCR11	7.86656	8.22732	7.90376	7.86656	7.96605
COL5A2	8.0468	7.84728	7.90876	8.0575	7.96508
THY1	7.75722	7.91575	8.1956	7.98729	7.96396
EIF3K	7.92126	7.85274	8.02502	8.01565	7.95367
ROMO1	7.52389	8.41876	8.06315	7.78306	7.94722
CTBP1	7.90671	8.21396	7.78793	7.86995	7.94464
LSM4	7.95633	8.154	7.81562	7.84329	7.94231
HNRNPM	7.90876	8.03784	7.8844	7.92756	7.93964
DRAP1	7.66833	8.03325	8.11576	7.93782	7.93879
LDHB	8.14275	7.71446	8.01154	7.88307	7.93795
SLC2A1	8.36514	7.79563	7.47196	8.05377	7.92162
ATP5F1D	7.57969	8.11946	8.03325	7.95022	7.92066
NPC2	7.96302	7.8297	7.91849	7.94493	7.91403
DYNLL1	7.72054	7.90376	8.09461	7.93064	7.91239
CNBP	8.1474	7.65581	7.88619	7.95633	7.91143
RPL13A	7.92568	7.69776	8.05377	7.96633	7.91088
LAPTM4B	8.35863	8.42818	7.40329	7.44308	7.90829
GRN	7.81813	8.17853	7.74483	7.88619	7.90692
HDGF	8.05041	7.83226	7.85112	7.89029	7.90602
NUCB1	7.95022	7.93308	7.75722	7.97381	7.90358
PTGDS	7.87298	8.21609	7.555	7.91849	7.89064
MDH2	7.93064	7.85943	7.81332	7.9532	7.88915
NCL	8.05377	7.595	7.92568	7.96302	7.88437
CD151	7.98729	8.1956	7.51887	7.81562	7.87934
CCDC124	7.75962	8.12338	7.90671	7.70719	7.87423
SEC61G	7.81332	7.48156	8.21396	7.97991	7.87219
EID1	7.7795	7.82733	8.00034	7.85112	7.86457
MYL12A	7.83839	7.68608	8.07832	7.84476	7.86189
SRSF9	7.78306	8.15682	7.76579	7.69485	7.85013
ATP5F1A	8.00034	7.72652	7.78306	7.84728	7.8393
ACTN1	7.83996	8.0468	7.82556	7.63574	7.83702
PLTP	7.74959	7.88307	7.73924	7.97162	7.83588
TMBIM6	8.24763	7.52902	7.68608	7.87768	7.8351
EEF1G	7.72652	7.96845	7.83226	7.79818	7.83135
RTL8C	7.68311	8.01154	7.86656	7.74959	7.8277
SNRPB	7.92756	7.61555	7.88307	7.8844	7.82764
KRT8	7.89464	8.35031	7.33241	7.7231	7.82511
EIF3H	7.948	7.36704	8.04441	7.93308	7.82313
UQCRQ	7.65581	7.82112	8.07524	7.73648	7.82216
BAX	7.64574	7.9532	7.83996	7.83996	7.81972
C19orf53	7.70719	7.81173	7.98729	7.75962	7.81646
RBM3	7.89855	7.70811	7.96302	7.69292	7.81565
PRMT1	7.83545	8.01565	7.72652	7.67968	7.81432
S100A6	7.48257	8.05041	7.77726	7.94138	7.81291
APLP2	8.36274	7.85653	7.25575	7.7717	7.81168
ANAPC11	7.57482	7.97381	7.85943	7.8297	7.80944
CDKN1A	7.61555	7.93782	7.81173	7.86264	7.80693
PFKL	7.77726	7.983	7.63968	7.81813	7.80452
TEAD2	7.87768	7.58964	7.96633	7.77523	7.80222
CKAP4	7.86264	7.81332	7.69776	7.79563	7.79234
PCDHGC3	7.71446	7.83996	7.77523	7.83839	7.79201
RRBP1	7.86995	7.94493	7.60499	7.74125	7.79028
ILF3	7.88619	7.65832	7.75962	7.85653	7.79017
FADS2	7.94493	7.79818	7.69292	7.71446	7.78762
SELENOH	7.65093	7.83839	7.85274	7.80814	7.78755
VTN	8.86036	7.83545	6.34651	8.09948	7.78545
CCNI	8.0213	7.27383	7.948	7.89464	7.78444
PPP2R1A	7.85943	7.74483	7.70509	7.82733	7.78417
PARK7	7.80959	7.56892	7.92126	7.82112	7.78022
QPRT	7.81562	7.89855	7.66526	7.72963	7.77726
SDF4	7.84476	7.82556	7.61282	7.82556	7.77718
RPL14	7.82207	7.43069	7.94493	7.90671	7.7761
COLGALT1	7.82556	8.14275	7.51047	7.61282	7.7729
TCF3	7.75334	7.92126	7.70252	7.70509	7.77055
APEX1	7.93782	7.51627	7.87768	7.72652	7.76457
RPL19	7.47196	7.98729	7.80959	7.7795	7.76208
RPL36AL	7.73499	7.59324	7.87963	7.80959	7.75436
AKT1	7.72963	7.76317	7.76929	7.75211	7.75355
TRNE	8.00777	6.96953	8.0862	7.948	7.75287
SEC13	7.68608	7.78571	7.69485	7.78793	7.73864
RALY	7.62411	7.7231	7.83839	7.76579	7.73785
CDC42EP5	7.27956	7.63408	8.06645	7.96845	7.73714
UQCR10	7.47884	8.1474	7.73339	7.5825	7.73553
IDH2	7.67968	7.64574	7.8297	7.78571	7.7352
IFITM2	7.30804	7.78793	7.92756	7.90063	7.73104
NME1-NME2	7.61282	7.86264	7.82112	7.61934	7.72898
SUMO3	7.69885	7.82207	7.7231	7.66833	7.72809
PTTG1IP	7.93308	7.56481	7.72054	7.68888	7.72683
DKK1	7.91575	7.46819	7.9532	7.55177	7.72223
SOD1	7.74483	7.61282	7.80183	7.71719	7.71917
TAX1BP3	7.595	7.75334	7.89464	7.61555	7.71463
MXRA8	7.47682	7.90671	7.73648	7.73339	7.71335
RBX1	7.69292	7.45128	7.97162	7.73499	7.7127
SERPINE2	8.06315	7.54094	7.49881	7.74255	7.71136
CTNNB1	7.97381	7.54387	7.58529	7.73924	7.71055
PDLIM7	7.51472	7.74125	7.93064	7.65397	7.71014
ATP5MC2	7.3829	7.77523	7.76317	7.89855	7.70496
H2AFY	7.84728	7.63574	7.73499	7.59896	7.70424
RPL5	7.57266	7.50807	7.83545	7.85274	7.69223
PSMB5	7.71719	7.62256	7.75211	7.67635	7.69205
PTOV1	7.56162	7.67031	7.79818	7.71244	7.68564
NDUFB11	7.60499	7.66144	7.75334	7.72054	7.68508
CYB5R3	7.60316	7.68311	7.67635	7.75334	7.67899
GYPC	7.37644	7.66833	7.85653	7.81173	7.67826
CRTAP	7.67257	7.50104	7.69885	7.83545	7.67698
CLIC1	7.76317	7.555	7.63007	7.75722	7.67637
CHPF	7.66526	7.96633	7.40707	7.65581	7.67361
P3H1	7.60761	7.71244	7.70719	7.66526	7.67313
NDUFB7	7.28162	8.06315	7.71446	7.595	7.66356
FAM89B	7.45128	7.66526	7.84329	7.67257	7.6581
MAGED1	7.7231	7.49015	7.62812	7.76929	7.65266
DDX5	7.91849	7.21873	7.7795	7.68608	7.6507
NDUFS6	7.54387	7.72963	7.79563	7.53171	7.65021
RPL6	7.59896	7.39558	7.84476	7.74483	7.64603
U2AF2	7.67635	7.70509	7.50349	7.67031	7.63881
NUCKS1	7.79818	7.22701	7.89855	7.63007	7.63846
LSM7	7.62812	7.72054	7.72963	7.47196	7.63756
TGFB1	7.48787	7.60499	7.5825	7.87298	7.63709
NDUFB8	7.61934	7.49675	7.80814	7.60761	7.63296
H1F0	7.76579	7.45519	7.49488	7.79133	7.6268
CSNK2B	7.70509	7.41371	7.74255	7.64107	7.62561
PPP1CA	7.55988	7.65093	7.64813	7.62411	7.62076
NACA	7.63408	7.32019	7.82207	7.70252	7.61971
RTN4	8.21002	7.22597	7.26043	7.77726	7.61842
NACA2	7.88307	7.05493	7.87298	7.65832	7.61732
STK25	7.62256	7.64107	7.62049	7.57703	7.61529
HNRNPUL1	7.69485	7.48787	7.62256	7.63408	7.60984
RABL6	7.66144	7.61934	7.50807	7.62812	7.60424
ITM2B	7.87963	7.23867	7.65397	7.63968	7.60299
RPS12	7.2465	7.86995	7.63408	7.66144	7.60299
YWHAE	7.62049	7.46558	7.70811	7.60499	7.59979
CTGF	7.76929	7.97991	7.52186	7.11785	7.59723
CNN2	7.39558	7.94138	7.60761	7.44065	7.5963
CPXM1	7.5377	7.51191	7.67031	7.65093	7.59271
CD276	7.49161	7.85112	7.43348	7.58964	7.59146
CNN3	7.7717	7.25765	7.68311	7.64813	7.59015
LOXL2	7.50349	7.74959	7.49161	7.60316	7.58696
VCP	7.78571	7.49881	7.54387	7.51627	7.58616
RAN	7.79133	7.39165	7.62411	7.50807	7.57879
PXDN	7.63574	7.7795	7.4703	7.42702	7.57814
RPL32	7.1712	7.84476	7.64433	7.64433	7.57616
SLC25A1	7.52604	7.77726	7.49015	7.50104	7.57362
ENC1	7.50807	7.33688	7.86264	7.58529	7.57322
PRDX1	7.82733	7.60316	7.39793	7.45128	7.56992
SLC39A7	7.73339	7.53474	7.45766	7.54094	7.56668
SLC25A5	7.52902	7.63968	7.54982	7.54387	7.5656
ATP6V1G1	7.63007	7.57703	7.57266	7.47884	7.56465
NR2F6	7.53056	7.91849	7.25872	7.5377	7.56137
S100A10	7.89029	7.47884	7.10472	7.76317	7.55925
TRNS1	8.19189	6.53916	7.86995	7.62256	7.55589
LMAN2	7.58964	7.67257	7.38919	7.56162	7.55325
LOXL1	7.21048	7.75722	7.74125	7.49488	7.55096
HSPA5	7.78793	7.41834	7.42702	7.56892	7.55055
SERPINF1	7.41518	7.41694	7.66144	7.70811	7.55042
COX5B	7.42702	7.63007	7.64107	7.49161	7.54744
ISYNA1	7.45766	7.53171	7.55988	7.62049	7.54244
SEC61B	7.37941	7.64292	7.71244	7.41518	7.53749
PRDX6	7.56892	7.56621	7.55731	7.4523	7.53618
SLC16A3	7.63968	7.42154	7.36213	7.69776	7.53028
NDUFB2	7.25366	7.73924	7.65093	7.46558	7.52735
CSDE1	7.85112	7.15315	7.57703	7.52389	7.5263
HSBP1	7.50104	7.57266	7.57002	7.44787	7.5229
FIS1	7.385	7.62049	7.595	7.48156	7.52051
LOX	7.51047	7.71719	7.3378	7.50577	7.51781
GSN	7.48519	7.51047	7.38678	7.68311	7.51639
EIF6	7.41694	7.64433	7.51191	7.49015	7.51584
NDUFA11	7.33688	7.52186	7.67968	7.52186	7.51507
TMEM259	7.55177	7.68888	7.42154	7.3933	7.51387
WDR1	7.64433	7.69485	7.35757	7.35757	7.51358
PTK7	7.43628	7.57002	7.53171	7.4862	7.50605
ANXA6	7.46059	7.36795	7.61555	7.57969	7.50594
RPS13	7.42402	7.26697	7.68888	7.64292	7.5057
LMO4	7.36523	7.18018	7.90063	7.57266	7.50468
RAB1A	7.70811	7.14182	7.60316	7.56481	7.50448
NECTIN2	7.71244	7.75962	7.0915	7.44524	7.5022
ACTN4	7.4523	7.89029	7.24508	7.39793	7.4964
WDR83OS	7.45027	7.45766	7.56162	7.51472	7.49607
CALM2	7.70252	7.28162	7.48519	7.51191	7.49531
ARL6IP4	7.36795	7.40707	7.63574	7.56621	7.49424
GANAB	7.74255	7.49488	7.35889	7.37941	7.49393
EMP3	7.22861	7.25872	7.67257	7.81332	7.49331
ZYX	7.25872	7.5825	7.56892	7.55988	7.49251
RPS18	7.27263	7.60761	7.59896	7.48257	7.49044
SRSF5	7.57002	6.97944	8.08432	7.31779	7.48789
EPN1	7.53171	7.58529	7.3045	7.51887	7.4851
CNPY2	7.5825	7.44065	7.51472	7.38919	7.48177
ANXA5	7.8297	7.18679	7.44065	7.46436	7.48037
CALU	7.74125	7.00085	7.61934	7.555	7.47911
EIF3L	7.46819	7.21224	7.65832	7.57482	7.47839
EFEMP2	7.30996	7.55177	7.53474	7.50349	7.47499
MRC2	7.44065	7.69292	7.29799	7.46819	7.47494
SNRPN	7.4119	7.43628	7.56621	7.4703	7.47117
FARP1	7.55731	7.43348	7.41694	7.47682	7.47114
TUBA1C	7.44524	7.56162	7.34005	7.51047	7.46435
UQCRC1	7.49675	7.4523	7.46436	7.43628	7.46242
HNRNPD	7.49015	7.3829	7.55177	7.4119	7.45918
TIMP2	7.3013	7.47682	7.64292	7.41371	7.45869
GPX7	7.25101	7.52604	7.49675	7.55731	7.45778
C4orf48	7.07677	7.86656	7.47682	7.40848	7.45716
SF1	7.44787	7.30996	7.5377	7.53056	7.45652
CDC37	7.32797	7.62812	7.46059	7.40502	7.45542
PGRMC1	7.474	7.67968	7.41518	7.23325	7.45053
MPST	7.3733	7.67635	7.32019	7.42154	7.44785
TMEM141	7.56621	7.76929	7.11267	7.3378	7.44649
ATP5F1E	7.29799	7.3933	7.6102	7.46059	7.44052
HSP90B1	7.64107	7.1743	7.45027	7.48787	7.43838
RPL31	7.09862	7.75211	7.52604	7.3733	7.43752
CD164	7.6102	7.49161	7.25765	7.37644	7.43397
EIF4A1	7.38678	7.42402	7.44787	7.45519	7.42847
UBE2I	7.58529	7.1962	7.4862	7.43839	7.42652
LTBP4	7.12867	7.3733	7.66833	7.53474	7.42626
LAMP1	7.54094	7.57482	7.17724	7.40329	7.42407
CCND1	7.49881	7.76579	7.27263	7.13756	7.4187
POMP	7.65397	6.73432	7.79133	7.48519	7.4162
C17orf49	7.3045	7.27956	7.65581	7.42402	7.41597
RPN1	7.555	7.37644	7.28577	7.43069	7.41197
HNRNPU	7.57703	7.32219	7.39558	7.35088	7.41142
SNX3	7.40848	7.10711	7.56481	7.54982	7.40755
TSPAN3	7.80183	7.28848	7.19755	7.34005	7.40698
TUBB3	7.28848	7.59896	7.42402	7.31356	7.40625
TRAPPC5	7.04044	7.73648	7.47884	7.34543	7.4003
FRZB	7.64813	7.52389	7.04523	7.3829	7.40004
SAP18	7.41371	7.35088	7.46819	7.35889	7.39792
TUFM	7.35757	7.51472	7.31515	7.36795	7.38885
GRINA	7.41834	7.3013	7.33688	7.474	7.38263
VAT1	7.36071	7.57969	7.1712	7.41834	7.38248
ILF2	7.49488	7.09708	7.54094	7.39558	7.38212
LDHA	7.52186	6.80046	7.59324	7.6102	7.38144
EIF3I	7.39165	7.29216	7.43069	7.3999	7.3786
PDIA4	7.56481	7.2768	7.33504	7.32614	7.3757
BANF1	7.40502	7.09988	7.57969	7.41694	7.37538
SLC25A6	7.08317	7.79133	7.30996	7.31515	7.3749
CDK4	7.4862	7.10829	7.4523	7.43348	7.37007
DOK4	7.34005	7.19101	7.35425	7.59324	7.36963
TKT	7.40329	7.29799	7.44524	7.32386	7.3676
ECH1	7.36213	7.46436	7.28162	7.36213	7.36756
PYCR1	7.3119	7.54982	7.23685	7.36071	7.36482
APH1A	7.46558	7.26596	7.35614	7.36523	7.36323
MIDN	7.35088	7.64813	7.09708	7.33017	7.35656
CDC34	7.22597	7.50577	7.32386	7.36704	7.35566
EIF5A	7.31779	7.55731	7.27383	7.26921	7.35453
TRAPPC1	7.32386	7.24365	7.50577	7.34434	7.3544
SHC1	7.38919	7.33504	7.41371	7.2768	7.35369
TWIST1	7.10711	7.37079	7.64574	7.27383	7.34936
CXCL14	6.94364	7.50349	7.11072	7.80183	7.33992
FLOT1	7.23325	7.24841	7.45128	7.39165	7.33115
AGRN	7.51191	7.73499	6.87732	7.19101	7.32881
RPL41	7.33504	7.07577	7.44308	7.45027	7.32604
NDUFS8	7.18779	7.42702	7.30309	7.37079	7.32217
RPS15A	6.86624	7.70719	7.50104	7.2004	7.31872
SEPT2	7.50577	7.03253	7.3999	7.32219	7.3151
H2AFX	7.27785	7.38919	7.35088	7.23437	7.31307
C6orf48	7.39793	6.81474	7.53056	7.49881	7.31051
MAP7D1	7.15692	7.474	7.29507	7.30804	7.30851
SELENOP	7.83226	6.92348	6.8325	7.64574	7.30849
IGFBP5	7.1962	7.69885	7.21456	7.11854	7.30704
STOML2	7.35614	7.23437	7.36523	7.27153	7.30682
CD24	7.97991	6.94744	7.0307	7.26697	7.30625
FDFT1	7.43069	7.01933	7.52389	7.24508	7.30475
MRPL41	7.0307	7.55988	7.37079	7.25765	7.30475
TXNDC5	7.32614	7.38678	7.24841	7.25366	7.30375
BST2	7.25575	6.84641	7.58964	7.49675	7.29714
GJA1	7.59324	7.29071	6.88935	7.40707	7.29509
S1PR3	7.01673	7.48519	7.31779	7.35425	7.29349
PSMB6	7.23083	7.26697	7.3829	7.29071	7.29285
SND1	7.40707	7.22233	7.23325	7.3045	7.29179
VEGFB	7.04814	7.22861	7.48156	7.38678	7.28627
NPY	7.48156	7.1842	7.27588	7.1962	7.28446
MFGE8	7.53474	7.37941	7.00857	7.21224	7.28374
TPI1	7.17257	7.26043	7.3119	7.385	7.28247
CYC1	7.27588	7.33017	7.22861	7.29216	7.28171
BTF3	7.27383	7.03853	7.51627	7.29616	7.28119
PSMB7	7.31356	7.02766	7.46558	7.29799	7.2762
HNRNPH3	7.43839	6.8763	7.474	7.30651	7.2738
ZNHIT1	7.21873	7.19755	7.3933	7.28408	7.27341
EIF3F	7.04676	7.40502	7.30651	7.33504	7.27333
YWHAQ	7.29216	7.31779	7.25366	7.22433	7.27199
NOP10	7.23685	7.14847	7.4119	7.28577	7.27075
HMG20B	7.20208	7.27785	7.37941	7.22233	7.27042
MLF2	7.30309	7.30804	7.20444	7.24841	7.26599
ARFGAP1	7.16165	7.35614	7.31356	7.21999	7.26283
CTNNA1	7.3378	7.27263	7.12464	7.3013	7.25909
MORF4L2	7.54982	6.80433	7.32219	7.35614	7.25812
TRAF4	7.29507	7.31356	7.127	7.29507	7.25767
TMED2	7.43348	7.45027	7.11854	7.02616	7.25711
DDX39B	7.36704	6.98738	7.43628	7.21873	7.25236
OS9	7.37079	7.09507	7.23867	7.30309	7.2519
RNASEK	7.29616	6.996	7.39165	7.32019	7.251
NONO	7.33017	7.25366	7.25101	7.15692	7.24794
GPI	7.3999	7.09346	7.16317	7.33241	7.24724
ARPC1B	7.07095	7.48257	7.20623	7.22701	7.24669
NDUFA3	6.97747	7.6102	7.27956	7.11465	7.24547
MGAT4B	7.28577	7.35425	7.05493	7.27785	7.2432
SRM	7.05692	7.28408	7.3013	7.28848	7.23269
ITGB5	7.21224	7.40848	7.16614	7.1359	7.23069
VKORC1	7.05493	7.3119	7.29616	7.25872	7.23043
MEX3D	7.15315	7.41518	7.08712	7.26596	7.23035
RPN2	7.4703	7.05141	7.09507	7.27956	7.22409
ITGB1	7.44308	6.93201	7.29071	7.22861	7.2236
BTBD2	7.27153	7.30651	7.11785	7.18779	7.22092
SMARCA4	7.24841	7.28577	7.19101	7.15849	7.22092
XBP1	7.51627	7.24121	6.91091	7.20623	7.21865
MYL12B	7.1743	7.12464	7.3733	7.19755	7.21745
DAP	7.26043	7.15416	7.34543	7.09988	7.21498
NDUFC2	7.15416	7.32386	7.26921	7.10829	7.21388
SOX12	7.1359	7.40329	7.18779	7.12091	7.21197
PLEKHJ1	7.20623	7.46059	7.08085	7.09862	7.21157
TOMM6	7.1697	7.05877	7.34434	7.26248	7.20882
PFN2	7.35425	6.99385	7.33017	7.14847	7.20669
KXD1	7.19755	7.17548	7.29216	7.15101	7.20405
RPL7	7.42154	6.68737	7.48787	7.21048	7.20181
UBL5	7.05141	7.34543	7.32614	7.08085	7.20096
AHCY	7.34434	7.4703	6.91875	7.05493	7.19708
PGLS	7.07314	7.29616	7.2004	7.21363	7.19583
MBD3	7.11267	7.5377	7.04676	7.06778	7.19123
ERH	7.26248	6.98873	7.43839	7.07095	7.19014
HNRNPAB	7.33241	7.07458	7.21048	7.13076	7.18706
LAMTOR1	7.11465	7.4119	7.08223	7.13917	7.18699
MRPL51	7.02766	7.04676	7.40848	7.24365	7.18164
METTL9	7.34936	6.69786	7.45519	7.2167	7.17978
YIPF3	7.19101	7.07941	7.1962	7.2465	7.17828
IMPDH2	7.22233	6.98968	7.22597	7.27263	7.17765
RAB34	7.14182	6.86874	7.36704	7.32797	7.17639
SRSF11	7.26596	6.7228	7.48257	7.22597	7.17433
SF3B5	7.07941	7.14354	7.30804	7.16459	7.1739
CD99	7.19322	7.04814	7.21363	7.23867	7.17341
DYNLRB1	7.06704	7.16614	7.2768	7.18222	7.17305
SIVA1	6.87541	7.35889	7.21224	7.23083	7.16934
YIF1A	7.14461	7.25575	7.06507	7.2084	7.16846
SMARCB1	7.15101	7.06252	7.24121	7.20208	7.1642
LMNB2	7.11854	7.44308	7.07941	7.01189	7.16323
FCGRT	7.00085	7.20208	7.18222	7.25101	7.15904
IFITM1	6.91404	7.06778	7.19472	7.45766	7.15855
P3H4	7.10229	7.31515	7.09862	7.11677	7.15821
DAZAP1	7.23437	7.12091	7.0903	7.17724	7.1557
RPS29	6.87418	7.44524	7.2084	7.08522	7.15326
PSMB1	7.2167	6.87418	7.32797	7.19322	7.15302
EIF4A2	7.46436	6.76125	7.20208	7.1842	7.15297
FGFR1	7.2084	7.14461	7.10829	7.14957	7.15272
TMEM147	7.13076	7.0915	7.19322	7.18679	7.15056
PTMA	7.05877	6.93098	7.36795	7.24121	7.14973
DDIT4	7.06507	7.05692	6.90642	7.57002	7.14961
TNIP1	7.11072	7.02616	7.18018	7.25575	7.1432
CTXN1	6.99831	7.53056	7.03415	6.99944	7.14062
GDI1	7.08712	7.11465	7.26697	7.08712	7.13896
ATP5MPL	7.2004	6.72043	7.41834	7.21456	7.13843
PRKAR1A	7.28408	7.06405	7.06704	7.13196	7.13678
SLC25A39	7.08928	7.20623	7.14847	7.10229	7.13657
CCT7	7.18679	7.08085	7.15101	7.127	7.13641
QARS	7.20444	6.98387	7.2167	7.12867	7.13342
SEM1	6.97944	7.32797	7.27785	6.94511	7.13259
RAC3	6.89952	7.2084	7.23437	7.1743	7.12915
PITX2	7.11677	7.02121	7.13196	7.23685	7.12669
POLR2I	6.92563	7.33241	7.13917	7.10472	7.12548
KHSRP	7.24365	7.22433	6.93984	7.07677	7.12115
SPINK1	8.32663	6.97653	5.8238	7.34936	7.11908
ATP5PO	7.14957	6.77305	7.37644	7.1697	7.11719
NDUFA6	6.97495	7.04044	7.28408	7.16614	7.1164
SARAF	7.32019	6.8325	7.14616	7.15416	7.11325
TCF25	7.00151	7.08223	7.22433	7.14461	7.11317
SDC2	7.14847	6.80617	7.23083	7.26043	7.11148
ADRM1	6.9558	7.36213	7.01387	7.10711	7.10972
HMGB2	7.07577	6.73014	7.34936	7.28162	7.10922
MGAT1	7.00765	7.385	6.98387	7.05692	7.10836
SRRM2	7.1842	7.11072	7.15315	6.98449	7.10814
MTA1	7.06168	7.10472	7.14957	7.11072	7.10667
FAAP20	6.88582	7.3999	7.04401	7.0915	7.10531
SH3GL1	6.92192	7.47196	6.99201	7.0307	7.10415
CAPN2	7.21999	6.98207	7.08928	7.12464	7.10399
MTCH1	7.06405	7.11785	7.13756	7.0903	7.10244
LASP1	7.05417	7.127	7.13076	7.08317	7.09877
SQSTM1	7.09507	7.0903	6.99831	7.20444	7.09703
ILK	7.14616	6.92563	7.1697	7.14354	7.09626
COPS6	7.03562	7.0105	7.2465	7.0915	7.09603
PLXNB2	7.02479	7.34434	6.97653	7.01545	7.09027
TMEM59	7.08223	7.03415	7.24365	6.996	7.08901
MANF	7.04523	6.81184	7.28848	7.17548	7.08026
MLST8	7.04253	7.21456	7.02479	7.03562	7.07937
EIF4G1	7.26921	7.19472	6.76731	7.07314	7.0761
NUMA1	7.02616	7.03562	7.14354	7.09708	7.0756
USP22	7.21363	7.20444	6.8763	6.99831	7.07317
STRN4	6.98207	7.27153	7.00765	7.02958	7.07271
UBA1	7.11785	7.00258	7.09346	7.06252	7.0691
RBM4	7.127	6.97333	7.10711	7.04523	7.06317
CXXC5	7.01781	7.15101	6.96063	7.11267	7.06053
SCAND1	6.76125	7.30309	7.09988	7.06405	7.05707
TRA2B	7.15849	6.80313	7.22701	7.03853	7.05679
SLC2A4RG	6.75988	7.1359	7.15692	7.17257	7.05631
OBSL1	7.08522	7.17257	6.93098	7.02324	7.053
FAM50A	6.91948	7.11677	7.01933	7.14616	7.05043
SFPQ	7.17548	6.96883	6.98968	7.06704	7.05026
GRHPR	7.02121	7.08928	7.03562	7.04814	7.04856
TFPI2	6.9373	6.55575	7.16459	7.52604	7.04592
ARF3	7.18018	7.11854	6.93601	6.94744	7.04554
HSPB6	6.33817	7.35757	7.1743	7.30996	7.045
LIMD2	6.81931	7.07677	7.26596	6.99385	7.03897
COPS9	6.69693	7.23685	7.22233	6.99201	7.03703
ATN1	6.92054	6.9409	7.11677	7.15315	7.03284
H3F3C	7.22433	6.67798	7.14461	7.07941	7.03158
MRPL53	6.66779	7.2004	7.21873	7.02121	7.02703
GTF2F1	6.92843	7.17724	7.05692	6.93984	7.02561
PUF60	6.90957	7.15692	7.00258	7.03253	7.0254
SCX	6.40373	7.1712	7.36071	7.16165	7.02432
NDUFB10	6.9163	7.00857	7.15416	7.01387	7.02322
LAMB1	7.16459	6.9558	7.12867	6.82365	7.01818
TSC22D1	7.19472	6.57954	7.12091	7.16317	7.01459
DAPK3	6.96736	7.21363	6.86459	7.0105	7.01402
CTSZ	6.95108	7.2167	6.98449	6.89411	7.0116
RHOB	6.87301	7.32614	6.85344	6.98387	7.00911
COPZ1	7.13917	6.66194	7.14182	7.08831	7.00781
KLHDC3	7.12464	6.85741	7.07458	6.96953	7.00654
RAB7A	7.18222	6.85344	6.97333	7.01673	7.00643
NIPSNAP1	7.34543	7.05417	6.80313	6.81184	7.00364
UCHL1	7.13756	6.84993	7.26248	6.76125	7.00281
NOTCH3	6.99385	7.39793	6.65996	6.93201	6.99594
PRDX4	7.14354	6.80168	6.96264	7.07458	6.99561
TMEM8A	6.99743	7.25101	6.71057	7.00572	6.99118
DVL3	6.9409	7.14957	7.02121	6.85134	6.99076
RBM5	7.06252	6.65996	7.17548	7.05417	6.98803
NDUFV1	6.85223	6.95108	7.1359	7.01266	6.98797
CSNK1D	7.01387	7.0307	6.84405	7.05877	6.98685
GIPC1	6.94511	7.23325	6.84534	6.91948	6.9858
PTP4A3	6.8366	6.91322	6.996	7.19472	6.98514
MAP2K2	6.80846	7.13076	6.99743	7.00258	6.98481
SRSF7	7.06778	6.71765	7.07314	7.07577	6.98358
TAF15	6.97653	6.91189	7.08831	6.9558	6.98313
RAB5C	6.88935	7.08522	6.95291	7.00085	6.98208
AP1S1	7.01189	6.86459	7.07677	6.97333	6.98165
RBP4	7.96633	6.35326	5.90634	7.69885	6.9812
NME3	6.83033	7.29507	6.8346	6.96394	6.98099
YWHAB	7.09346	6.75175	7.08522	6.98968	6.98003
ARPC4	7.02958	6.88582	7.00151	7.00151	6.9796
PHGDH	7.16317	6.86624	6.8366	7.04639	6.9781
CANX	7.31515	6.75241	6.86004	6.98018	6.97695
SEC61A1	7.10472	6.94364	6.89411	6.95108	6.97339
BCAR1	6.79509	7.16317	6.89054	7.04401	6.9732
ATP1A1	7.3933	7.01189	6.55022	6.9373	6.97318
CLEC11A	6.46662	6.90247	7.1842	7.33688	6.97254
SELENOM	6.69443	6.93685	7.16165	7.09507	6.972
PRRC2A	7.00572	6.99201	6.94263	6.9409	6.97031
DNPH1	6.82634	7.4862	6.8075	6.75988	6.96998
ALKBH7	6.74005	7.13196	7.01781	6.98873	6.96963
DUSP6	7.03853	6.97122	6.897	6.97122	6.96949
FKBP2	6.82163	7.02479	7.05877	6.96063	6.96646
CRHBP	7.16614	6.61738	6.89793	7.18018	6.96541
SNU13	6.87187	6.91948	7.04253	7.01781	6.96292
SRSF2	7.03253	6.90517	6.92563	6.9863	6.96241
PSMD8	6.87017	6.94889	7.07095	6.95045	6.96012
SLC39A1	6.99201	7.16459	6.77453	6.89952	6.95766
SF3B2	7.01266	6.85223	6.94511	7.01933	6.95734
SLC9A3R2	6.72328	7.16165	6.95385	6.97495	6.95343
MRPS26	6.96513	7.27588	6.64974	6.91404	6.9512
NCK2	7.00258	7.21048	6.77688	6.80313	6.94827
BCAP31	7.04639	6.84534	6.8556	7.02479	6.94303
HIGD2A	6.80313	6.96264	7.01673	6.98738	6.94247
MCM7	7.01545	6.80846	6.99944	6.94364	6.94175
ARPC5	6.96063	6.95385	7.02616	6.82163	6.94057
C1orf122	6.82365	7.07314	7.03853	6.82634	6.94041
MRPS34	6.78349	7.2465	6.88385	6.84307	6.93923
HNRNPF	7.10829	6.90957	6.77305	6.96513	6.93901
NDUFA1	7.02324	6.78349	7.06405	6.86292	6.93343
EIF4EBP1	6.91875	6.91556	6.83033	7.05141	6.92901
CCND2	6.96953	7.36071	6.98207	6.39971	6.928
PFDN2	6.72148	6.87017	7.18679	6.92348	6.92548
CTTN	6.96264	6.96513	6.89587	6.87732	6.92524
SLC9A3R1	7.23867	7.21999	6.23356	7.00765	6.92497
MRPS6	6.9863	6.61208	7.02958	7.06507	6.92326
SIGMAR1	6.84993	7.06704	6.88002	6.8931	6.92252
CPNE1	6.95385	6.83033	6.96953	6.93447	6.92205
PEA15	6.84641	6.93984	6.97122	6.92843	6.92147
ATOX1	6.80617	7.13756	6.89207	6.84101	6.91921
ZNF503	6.64628	6.87187	7.07577	7.08223	6.91904
PABPC3	7.26697	6.34883	7.05417	6.99743	6.91685
IER2	6.78483	7.01266	6.82791	7.04044	6.91646
HLA-B	7.35889	7.34936	6.3118	6.64293	6.91574
FASN	6.97333	7.36523	6.59565	6.72148	6.91392
MVD	6.89207	7.3045	6.80617	6.65186	6.91365
SLC3A2	7.0915	7.18222	6.4662	6.91189	6.91295
MYL6B	6.67798	6.90782	7.08317	6.97747	6.91161
SPTBN1	7.0105	6.92908	6.77927	6.92054	6.90985
EIF3D	6.93685	6.69056	6.97747	7.03415	6.90976
HM13	7.01933	7.01673	6.86145	6.7312	6.90718
BIN1	6.88385	7.26248	6.62199	6.86004	6.90709
PSMB3	6.80168	6.84842	7.04639	6.92563	6.90553
GPS1	6.86874	7.04523	6.83347	6.87418	6.9054
NARF	7.13196	6.5782	7.15849	6.7507	6.90484
TMED4	7.09988	7.08317	6.73432	6.7011	6.90462
ATP6V0E1	6.90378	6.94511	6.85741	6.90782	6.90353
TSPAN15	6.53279	6.92054	7.06778	7.08928	6.9026
RNF187	6.89793	7.10229	6.78349	6.81359	6.89932
AURKAIP1	6.69289	7.14616	6.83773	6.91738	6.89854
STUB1	6.85344	7.01387	6.87017	6.85344	6.89773
LRPAP1	6.8931	7.11267	6.67019	6.90517	6.89528
TAF10	6.84307	6.84101	7.01266	6.88132	6.89452
SSNA1	6.62285	7.23083	6.96513	6.75851	6.89433
CDKN2B	6.73014	7.43839	6.80433	6.59717	6.89251
AGPAT1	6.94263	7.08712	6.74832	6.78915	6.8918
SF3B1	7.24121	6.4236	6.9558	6.94263	6.89081
TNFRSF12A	6.80046	7.44787	6.5782	6.73014	6.88917
SYNPO	6.74667	7.06168	6.9385	6.80846	6.88883
TSPO	6.49717	6.97495	7.04044	7.04253	6.88877
BAG6	6.90782	6.81287	6.91322	6.90247	6.8841
LRRC59	6.88803	6.96736	6.79594	6.87732	6.88216
CERCAM	6.59303	7.00151	6.98018	6.95291	6.88191
NAP1L1	7.25765	5.71456	7.27153	7.27588	6.8799
CSRP1	6.81775	6.64293	7.21999	6.83033	6.87775
AEBP1	6.75241	6.9373	6.90247	6.91875	6.87773
UFC1	6.79676	6.89411	6.90957	6.90642	6.87672
EIF3A	6.96394	6.72328	6.87831	6.93098	6.87413
ZNF428	6.72043	6.7631	7.10229	6.90957	6.87385
MRPS24	6.57286	7.12867	6.92054	6.87187	6.87349
EPHB4	6.91556	6.93601	6.7449	6.897	6.87337
INTS11	6.81474	6.9163	6.87187	6.88935	6.87306
ATP6AP1	6.98449	7.15849	6.6111	6.73432	6.8721
PHPT1	6.7449	6.8556	6.90378	6.98207	6.87159
AP2A1	6.79032	7.01545	6.80168	6.87301	6.87011
ODC1	7.29071	6.25108	6.61894	7.3119	6.86816
CCT3	6.96883	6.69443	6.90517	6.86874	6.8593
PSMA1	7.08831	6.45267	6.91189	6.97944	6.85808
PDGFRB	6.79888	6.99944	6.69693	6.92908	6.85608
EGLN2	6.72504	7.04253	6.76125	6.89207	6.85522
HMGA1	7.2768	6.90103	6.65639	6.58402	6.85456
C9orf16	6.58719	6.91875	7.00572	6.90103	6.85317
MPG	6.77196	6.89952	6.82163	6.91556	6.85217
TMEM14C	6.92726	6.57286	6.84101	7.06168	6.8507
HLA-E	6.85741	7.02324	6.6259	6.89054	6.84927
PCGF2	6.77586	6.86145	6.9163	6.81474	6.84209
PAFAH1B3	6.74281	6.77586	7.04814	6.79219	6.83975
RPS10	6.86292	6.60333	6.91948	6.96883	6.83864
PSMD3	6.88132	6.88803	6.81696	6.75362	6.83498
COTL1	6.66417	6.95847	6.90782	6.8075	6.83449
EHD2	6.63293	7.09862	6.6849	6.9163	6.83319
SELENOF	6.97122	6.50162	6.97944	6.88002	6.83307
PLAT	6.49097	6.96394	6.9373	6.93601	6.83206
HYAL2	6.8556	6.92843	6.69786	6.83999	6.83047
FAM129B	6.65531	6.97747	6.66779	7.00857	6.82729
MRPL17	6.8325	6.91738	6.81359	6.7449	6.82709
PPP1R14B	6.61961	6.89207	6.99385	6.79888	6.8261
JUP	6.92348	7.1697	6.41419	6.79509	6.82562
POLR1D	6.98018	6.52896	6.9409	6.84534	6.82385
GADD45A	6.84405	6.99831	6.68855	6.75637	6.82182
COX5A	6.82791	6.6912	6.89952	6.83773	6.81409
CD248	6.36735	6.92192	6.93201	7.02766	6.81224
CALM1	6.93984	6.44947	6.96883	6.88803	6.81154
AKR1A1	6.83999	6.62285	6.91738	6.86459	6.81121
DDX17	7.12091	6.6898	6.7631	6.66779	6.8104
TPM4	6.44947	7.3378	6.79032	6.65531	6.80822
EIF3B	7.0903	6.50429	6.73829	6.89793	6.80771
CLPP	6.6912	6.90642	6.85936	6.77002	6.80675
BRD2	6.90103	6.56209	6.92843	6.8325	6.80601
ATP5MD	6.84534	6.48129	6.9863	6.91091	6.80596
CCDC80	6.75362	6.59565	7.0105	6.86145	6.8053
H2AFY2	7.04401	6.75637	6.73521	6.6849	6.80512
BRD4	6.7228	6.72504	6.88132	6.88582	6.80375
B4GALNT4	6.65904	6.81359	6.96394	6.77821	6.8037
TUBB2B	6.84101	6.95291	6.60127	6.81287	6.80202
NSMF	6.8763	6.79594	6.77821	6.75578	6.80155
NUBP2	6.7148	6.87732	6.83905	6.77305	6.80106
HDGFL2	6.64164	6.95045	6.79219	6.81597	6.80006
HCFC1R1	6.53316	6.92726	7.01545	6.71648	6.79809
HNRNPUL2	6.93601	6.73674	6.7312	6.788	6.79799
LRP1	6.80433	7.18779	6.56447	6.63441	6.79775
SOX11	6.92444	6.94263	6.72148	6.59303	6.79539
HES1	6.56843	6.64164	6.91404	7.04676	6.79272
LMNA	6.68855	6.8931	6.66089	6.92726	6.79245
HMGN1	6.94889	6.37137	7.01189	6.8366	6.79219
PPIC	6.788	6.61297	6.80846	6.95847	6.79197
CHCHD10	6.66904	6.9863	6.68562	6.82562	6.79165
ZNF358	6.63097	6.79676	6.92444	6.81022	6.7906
PKIG	6.70611	6.76731	6.81287	6.87541	6.79043
GDI2	6.98873	6.49465	6.92348	6.75241	6.78982
TMED10	6.94744	6.74281	6.73674	6.72762	6.78865
PEBP1	6.81184	7.13917	6.57286	6.6272	6.78777
NOSIP	6.54488	6.83773	6.8931	6.86624	6.78549
RPSA	6.58573	6.82365	6.81931	6.91322	6.78548
WFDC2	7.45519	7.62411	5.61378	6.44707	6.78504
SRSF4	6.91091	6.63202	6.84993	6.74667	6.78488
CSNK1G2	6.72856	6.88002	6.82634	6.70255	6.78437
UNC5B	6.63576	6.55022	7.02324	6.92444	6.78342
PABPN1	6.71184	6.83999	6.88582	6.69289	6.78264
UQCC2	6.576	6.65639	7.02766	6.87017	6.78256
STX10	6.72762	6.74832	6.94889	6.69443	6.77981
TAGLN2	6.76616	7.07095	6.4626	6.81775	6.77936
TSR3	6.58997	6.93447	6.74281	6.83905	6.77658
GABARAPL2	6.86459	6.69971	6.69443	6.83347	6.77305
SUMF2	6.87831	6.77688	6.70255	6.72504	6.7707
PLIN3	6.7507	7.00765	6.62497	6.69693	6.77006
NDUFS7	6.53392	7.06507	6.76564	6.71293	6.76939
RNH1	6.41419	6.897	6.82562	6.9385	6.76883
ID2	6.89587	6.65771	6.66194	6.85223	6.76694
TOMM5	6.68381	6.91404	6.84641	6.62082	6.76627
ACADVL	6.90517	6.68855	6.76372	6.70692	6.76609
PLCG1	6.84842	6.62943	6.95045	6.63576	6.76602
HSP90AA1	6.95045	6.42435	6.85459	6.82791	6.76432
ERP29	6.79344	6.98449	6.60449	6.67447	6.76422
COX7C	6.4391	7.19322	6.78915	6.63202	6.76337
YIPF2	6.85459	7.04401	6.47128	6.66904	6.75973
NR2F2	6.70692	6.92444	6.7187	6.68737	6.75936
TXN	6.87732	6.7157	6.7011	6.74281	6.75923
MRPL52	6.65996	6.88385	6.7507	6.73674	6.75781
ECE1	6.90247	7.04639	6.30086	6.76731	6.75426
LAMTOR4	6.51505	6.91091	6.86624	6.72328	6.75387
MGST3	6.77453	6.41153	6.97495	6.84842	6.75236
PDPN	6.74108	6.74667	6.58465	6.93685	6.75231
UBE2R2	6.86004	6.4633	6.87301	6.80433	6.75017
TRNL1	7.30651	6.14685	6.76616	6.77927	6.7497
MCL1	6.93098	6.88935	6.54488	6.62796	6.74829
RPS27L	6.45326	6.40189	7.17257	6.95385	6.74539
CRIP2	6.23271	6.84307	6.93685	6.96736	6.745
GADD45GIP1	6.47331	6.81775	6.85134	6.8346	6.74425
XRCC5	6.98387	6.29584	6.87418	6.81931	6.7433
B4GALT2	6.71765	6.74005	6.77002	6.74005	6.74194
SLC7A5	7.21456	7.70252	5.59872	6.44947	6.74132
CREB3L1	6.69786	6.7507	6.55245	6.96264	6.74091
EMC4	6.75637	6.61894	6.79344	6.7814	6.73754
RPL27A	6.24773	7.08831	6.92192	6.67236	6.73258
C1orf43	6.98738	6.39033	6.80046	6.74951	6.73192
ACLY	6.93201	6.82562	6.58402	6.56621	6.72697
MRPL20	6.64293	6.76435	6.86874	6.61578	6.72295
DCTN2	6.49952	6.45444	6.95847	6.97653	6.72224
RUVBL2	6.59841	6.77196	6.74667	6.76435	6.72035
PRAF2	6.56514	6.89793	6.71648	6.69056	6.71753
DCTN3	6.5908	6.53479	6.96736	6.77586	6.7172
CCT4	6.91738	6.20572	6.90103	6.84405	6.71704
LMCD1	6.615	6.78039	6.788	6.68252	6.71648
FAM162A	6.95847	6.32012	6.72762	6.84993	6.71403
SUPT5H	6.98968	6.53847	6.37655	6.94889	6.71339
TNFRSF1A	6.6272	6.63684	6.70465	6.88385	6.71313
SNRPD3	6.76731	6.47128	6.81184	6.80168	6.71303
SF3A2	6.58274	6.71293	6.75851	6.79344	6.71191
DPP7	6.68252	6.77927	6.53768	6.84641	6.71147
SELENON	6.79219	6.88132	6.55575	6.615	6.71107
GLRX5	6.59565	7.24508	6.52641	6.46114	6.70707
SSU72	6.73829	6.57138	6.7157	6.80046	6.70646
EIF3M	6.85936	6.32567	6.85223	6.78039	6.70441
YWHAH	6.78039	6.45982	6.79509	6.77453	6.70246
SNRPA	6.77305	6.3793	6.83999	6.81696	6.70233
LZTS2	6.70465	6.85134	6.59717	6.64974	6.70072
P3H3	6.58944	6.79344	6.64164	6.76372	6.69706
RNF181	6.62943	6.82634	6.71765	6.6142	6.69691
JMJD8	6.69971	6.8075	6.69289	6.58274	6.69571
NECAP2	6.61208	6.69289	6.75988	6.71184	6.69417
ARL2	6.55245	6.81931	6.68737	6.71057	6.69242
SEPT11	6.77927	6.56707	6.86292	6.55748	6.69168
MAD2L2	6.74951	6.71057	6.68151	6.61738	6.68974
UBXN6	6.61738	6.79888	6.65092	6.6898	6.68925
C9orf47	6.37219	7.34005	6.50697	6.53479	6.6885
EWSR1	6.60629	6.60449	6.82365	6.7187	6.68828
POLR2G	6.7005	6.40092	6.91556	6.73521	6.68805
HNRNPL	6.67447	6.8346	6.61961	6.59458	6.68081
GOLM1	6.91189	6.67874	6.52037	6.61208	6.68077
PSMA5	6.78915	6.36735	6.84842	6.71765	6.68065
LDB1	6.62082	6.6142	6.81775	6.66194	6.67868
PSMB2	6.65371	6.42055	6.77196	6.85936	6.67639
RRAS	6.34198	6.55448	6.92908	6.8763	6.67546
OAF	6.45766	6.56843	6.81022	6.8556	6.67298
OXA1L	6.7312	6.46781	6.81597	6.65996	6.66873
AKT2	6.81696	6.7814	6.53648	6.53847	6.66833
TXNIP	6.996	6.55354	6.42533	6.69786	6.66818
YWHAG	6.7631	6.81022	6.56514	6.53392	6.6681
DMPK	6.48592	6.65531	6.93447	6.59643	6.66803
CHID1	6.6	6.74108	6.7148	6.6111	6.66675
TUBB2A	6.64462	6.83347	6.4698	6.7157	6.6659
CHD4	6.83905	6.47331	6.65771	6.6912	6.66532
ALYREF	6.47471	6.66417	6.75362	6.74832	6.6602
MBOAT7	6.8075	6.79032	6.32723	6.70869	6.65843
TRAF7	6.66089	6.75988	6.55129	6.65904	6.65777
NAA10	6.55889	6.77821	6.75578	6.53529	6.65704
CERS2	7.03415	6.68381	6.39926	6.50697	6.65605
SLC22A17	6.68562	6.61578	6.46382	6.85741	6.65566
NDUFAF3	6.48427	6.7312	6.65371	6.73829	6.65187
ARF4	6.76564	6.28099	6.76435	6.79032	6.65033
PQBP1	6.5782	6.68252	6.72624	6.60714	6.64853
OAZ2	6.75578	6.24542	6.78039	6.79676	6.64459
HTRA3	6.39128	6.82791	6.50351	6.85459	6.64432
SFRP1	6.48812	6.79219	6.75241	6.54304	6.64394
KRTCAP2	6.48261	6.58573	6.72328	6.77688	6.64213
FAM96B	6.49246	6.70692	6.79676	6.57138	6.64188
RAB2A	6.81597	6.368	6.65531	6.72624	6.64138
UBE2D2	6.81359	6.22389	6.74005	6.78483	6.64059
LUC7L	6.6898	6.36354	6.98738	6.50429	6.63625
FURIN	6.897	7.01781	6.16868	6.45982	6.63583
HNRNPK	6.71648	6.58402	6.6272	6.61297	6.63516
NEDD8	6.49856	6.76564	6.68252	6.58997	6.63417
CDH2	6.99831	6.70692	6.41214	6.39128	6.62716
SSRP1	6.73674	6.40982	6.69056	6.67019	6.62683
APRT	6.59458	7.00572	6.43311	6.46848	6.62547
ATP6V0B	6.73521	6.59404	6.54103	6.6259	6.62405
ISLR	5.94808	6.62199	7.00085	6.92192	6.62321
SAFB	6.6259	6.72624	6.53316	6.60629	6.6229
TFF1	7.08085	6.18368	5.69696	7.52902	6.62263
MRPL12	6.60883	6.66594	6.58274	6.63097	6.62212
PGD	6.65639	6.58944	6.7005	6.54103	6.62184
MRPL43	6.37541	6.84405	6.66417	6.60333	6.62174
TBX2	6.08659	6.58274	7.05141	6.76564	6.6216
NID1	6.73432	6.85936	6.38767	6.49097	6.61808
TSPAN4	6.41274	6.86004	6.576	6.62352	6.61807
RAB34	6.53916	6.59458	6.65186	6.68381	6.61735
NAA38	6.35805	6.576	6.94744	6.58103	6.61563
CARHSP1	6.77002	6.76372	6.50879	6.41811	6.61516
PITX1	6.61894	6.87831	6.28278	6.67874	6.61469
FAM69B	6.43028	6.66089	6.64293	6.7228	6.61422
FMOD	6.39033	6.72148	6.70692	6.61961	6.60959
ELK3	6.22987	6.71648	6.95108	6.5259	6.60583
CDC42EP1	6.39926	6.75578	6.49465	6.7631	6.6032
SORBS3	6.53227	6.67019	6.49246	6.7148	6.60243
ANKRD11	6.56107	6.60629	6.57749	6.66417	6.60225
SLC2A3	7.32219	6.98018	5.69597	6.40189	6.60006
PLPPR3	6.43997	6.66779	6.69971	6.58944	6.59923
CRIPAK	6.16868	6.89587	6.87541	6.45444	6.5986
MKNK2	6.7011	6.7449	6.3703	6.57286	6.59729
TOMM7	6.50296	6.75851	6.61738	6.50351	6.59559
KHDRBS1	6.71057	6.25661	6.70611	6.70465	6.59449
PHB	6.37835	6.87541	6.55748	6.56514	6.59409
HSD17B10	6.49624	6.49246	6.7814	6.59565	6.59144
MRPL28	6.57749	6.55245	6.62943	6.60127	6.59016
CDIPT	6.67658	6.77453	6.41517	6.49246	6.58969
NXN	6.65092	6.78483	6.40092	6.51671	6.58835
CORO1B	6.42601	6.83905	6.50429	6.58032	6.58742
CNPY3	6.4091	6.46159	6.72504	6.75175	6.58687
AGAP3	6.54854	6.67447	6.5885	6.53279	6.58608
SULF1	6.44464	6.07859	7.11465	6.69971	6.5844
PDCD6	6.58032	6.64462	6.53916	6.57009	6.58355
ECHS1	6.77821	6.40703	6.5112	6.63684	6.58332
MRPL4	6.49465	6.788	6.57138	6.47608	6.58253
CCDC85B	6.3118	6.64628	6.58274	6.77196	6.5782
NELFB	6.54304	6.77002	6.45766	6.52502	6.57393
TALDO1	6.58402	6.44195	6.62285	6.64462	6.57336
UBAP2L	6.68151	6.45632	6.53227	6.61894	6.57226
TMED3	6.61297	6.5908	6.51671	6.56447	6.57124
PCBP4	6.56043	6.5112	6.63576	6.56707	6.56862
COPG1	6.5885	6.56514	6.49717	6.62285	6.56842
PTGIR	6.41153	6.72762	6.63684	6.49717	6.56829
PKN1	6.38053	6.58719	6.59841	6.70611	6.56806
GNG11	6.51936	5.81994	7.03253	6.89587	6.56692
PSMC5	6.55748	6.39569	6.74951	6.54854	6.5628
ANTXR1	6.5112	6.4766	6.72043	6.53164	6.55997
UBE2C	6.4875	6.23707	6.78483	6.72856	6.55949
RPS3A	6.34082	6.53164	6.67658	6.68151	6.55764
FBXW5	6.44707	6.75362	6.47331	6.55448	6.55712
SRI	6.55354	6.23052	6.6912	6.74108	6.55408
YIF1B	6.40189	6.65092	6.56043	6.6	6.55331
SERINC2	6.36898	6.51505	6.73014	6.5908	6.55124
S100A13	6.53164	6.81696	6.27042	6.58573	6.55119
RHOT2	6.4626	6.62497	6.60535	6.50879	6.55043
PTN	6.35158	6.00307	7.06252	6.78349	6.55016
APOA4	7.64292	6.18228	5.5638	6.80617	6.54879
PCBD1	7.07458	6.9385	6.10632	6.07107	6.54762
RAB11A	6.83347	6.21646	6.58103	6.55575	6.54668
MRPL23	6.59404	6.67236	6.39425	6.51936	6.545
COL15A1	6.56447	6.78915	6.45444	6.36898	6.54426
GSTO1	6.63202	6.51304	6.56843	6.4626	6.54402
MFSD10	6.53648	6.63097	6.48261	6.52128	6.54284
KDM1A	6.88002	6.24051	6.5003	6.55022	6.54276
IER3	6.28919	6.58032	6.64731	6.64731	6.54103
VPS25	6.62352	6.61961	6.51936	6.39229	6.53869
RAB35	6.46848	6.54205	6.58944	6.54959	6.53739
EIF4H	6.52179	6.6	6.51505	6.51249	6.53734
BABAM1	6.51249	6.4626	6.615	6.55889	6.53725
PABPC4	6.61578	6.33889	6.53279	6.65771	6.53629
SAT2	6.64731	6.36973	6.61578	6.5112	6.53601
CITED2	6.67874	6.45766	6.35093	6.65639	6.53593
TMEM9	6.59643	6.41376	6.61297	6.51814	6.53532
RCN2	6.81022	6.34486	6.51028	6.47331	6.53467
CHMP2A	6.43121	6.43413	6.67447	6.59841	6.53455
CARM1	6.55448	6.7011	6.4379	6.4379	6.53284
SPCS1	6.45632	6.38767	6.74108	6.54205	6.53178
AKT1S1	6.41811	6.8366	6.45867	6.41274	6.53153
KPNB1	6.83773	6.31596	6.46505	6.50296	6.53042
SLC1A5	6.49383	6.65371	6.27786	6.68855	6.52849
U2AF1	6.41376	6.40819	6.64628	6.64164	6.52747
VEGFA	7.00857	6.79509	5.86973	6.42435	6.52444
FAM32A	6.52502	6.52502	6.62796	6.41899	6.52425
BNIP3L	6.67019	6.30086	6.6	6.50611	6.51929
LAMTOR2	6.47782	6.66904	6.39229	6.53049	6.51741
AP3D1	6.6142	6.69693	6.27243	6.48427	6.51696
ANP32B	6.38163	6.37424	6.63293	6.67798	6.51669
RTL8A	6.29716	6.62352	6.61208	6.53316	6.51648
TRNL2	6.86145	6.16332	6.67236	6.36354	6.51517
ESD	6.51028	5.71902	7.06168	6.76616	6.51428
NGRN	6.52784	6.22499	6.71293	6.58719	6.51324
U2AF1L5	6.53847	6.36061	6.68855	6.46505	6.51317
MAP4K4	6.7157	6.39128	6.50296	6.43997	6.51248
C11orf58	6.6849	6.22785	6.60629	6.52641	6.51136
CUEDC2	6.34015	6.37541	6.67798	6.64628	6.50995
MRFAP1L1	6.57138	6.68562	6.23129	6.53916	6.50686
OLFML3	6.39229	6.39841	6.58719	6.63938	6.50432
ECI1	6.43413	6.58338	6.52784	6.4698	6.50379
SPRY2	6.58338	6.38457	6.43997	6.60535	6.50332
FDPS	6.15875	6.59717	6.94364	6.3118	6.50284
ERGIC1	6.56209	6.50296	6.46538	6.4662	6.49916
NDUFA12	6.48129	6.10147	6.79888	6.60883	6.49762
METTL26	6.28278	6.70611	6.56209	6.4391	6.49752
ERF	6.53768	6.7005	6.19749	6.53227	6.49199
AGPAT2	6.62199	6.6849	6.06158	6.58465	6.48828
EIF1B	6.68737	5.95977	6.66904	6.63293	6.48728
LBH	6.93447	6.5259	6.15629	6.32823	6.48622
VPS51	6.36973	6.59643	6.48427	6.49383	6.48607
SPATS2L	6.7814	6.28532	6.38255	6.49045	6.48493
TUSC3	6.81287	6.11253	6.42817	6.57749	6.48277
STK11	6.51584	6.62796	6.37303	6.41214	6.48224
NDUFB4	6.17937	6.63441	6.6142	6.49465	6.48066
CAVIN1	6.30825	6.90378	6.43028	6.27686	6.47979
CENPV	6.63938	6.43997	6.49856	6.34082	6.47968
CHMP4B	6.39971	6.53648	6.46662	6.51505	6.47947
CXCL12	6.22155	6.39926	6.7228	6.57418	6.47945
RANBP3	6.46505	6.51814	6.44381	6.4875	6.47862
ISG15	6.26602	6.56447	6.55354	6.52784	6.47797
BUD31	6.47128	6.50879	6.48592	6.44584	6.47796
MLEC	6.74832	6.615	6.30635	6.23826	6.47698
CENPB	6.29584	6.59841	6.42973	6.58338	6.47684
HRAS	6.22499	6.60127	6.60333	6.46781	6.47435
INPPL1	6.4892	6.54959	6.55889	6.29938	6.47427
CRABP1	4.96357	6.20169	7.57482	7.14182	6.47047
ETV4	6.54763	6.04524	6.92726	6.35158	6.46793
FOXP4	6.7187	6.70465	6.02967	6.41376	6.4667
PSME1	6.52128	6.08223	6.60883	6.65371	6.46651
TMEM132A	6.46781	6.76616	6.32184	6.30825	6.46601
ARHGEF40	6.36354	6.48592	6.53392	6.47471	6.46452
TSKU	6.40703	6.82163	6.24051	6.38667	6.46396
YY1	6.53479	6.64731	6.26674	6.40478	6.4634
MXD4	6.35972	6.65904	6.44947	6.38163	6.46246
PGK1	6.58103	6.30505	6.39295	6.56843	6.46186
ATP5PF	6.37792	6.29665	6.81474	6.35464	6.46099
UBE2K	6.89054	6.21296	6.39971	6.33817	6.46035
PLEKHO1	6.42181	6.18699	6.72856	6.5003	6.45941
PLEC	6.31659	6.85459	6.34978	6.31481	6.45894
COMMD6	6.40819	6.21802	6.75175	6.45326	6.4578
PEG10	6.4633	6.56043	6.28532	6.52037	6.45735
CCT2	6.70869	6.03373	6.53164	6.55129	6.45634
SNX22	6.27107	6.5003	6.50611	6.54763	6.45628
HINT1	6.66594	6.30874	6.4892	6.36061	6.45612
ITGA5	6.45267	6.52784	6.26299	6.576	6.45487
NFE2L1	6.63684	6.54763	6.30874	6.32388	6.45427
SCARF2	6.14685	6.71184	6.45066	6.50162	6.45274
TCEAL9	6.60535	5.94101	6.63938	6.62497	6.45268
NPM3	6.39263	6.3889	6.58032	6.44811	6.45249
RBFOX2	6.47608	6.37303	6.53847	6.42181	6.45235
IVNS1ABP	6.9385	6.04852	6.49624	6.32567	6.45223
ACTC1	6.03615	6.57009	6.66594	6.53648	6.45216
UQCRC2	6.66194	6.06158	6.59404	6.4892	6.45169
ATP6V1F	6.16241	6.59303	6.44584	6.60449	6.45144
CDK16	6.42533	6.34386	6.4766	6.54488	6.44767
HYOU1	6.75175	6.51936	6.24644	6.27107	6.44715
REPIN1	6.4379	6.62082	6.34082	6.3889	6.44711
RBP1	6.4662	6.57418	6.37541	6.3703	6.44652
CTDSP2	6.31397	6.49856	6.49952	6.46662	6.44467
RBM15B	6.3889	6.57749	6.39465	6.41419	6.44381
CAPRIN1	6.65771	6.15351	6.49045	6.46538	6.44176
NDUFC1	6.43626	6.25583	6.53479	6.53768	6.44114
PLXND1	6.30086	6.53279	6.33445	6.5885	6.43915
COX6C	6.2678	6.39425	6.60714	6.48592	6.43878
LONP1	6.4091	6.60883	6.28651	6.44381	6.43706
SARS	6.45867	6.27997	6.44811	6.56107	6.43696
GNG5	6.0529	6.73829	6.58573	6.36263	6.43489
DDB1	6.64731	6.43121	6.29408	6.36221	6.4337
C17orf62	6.32184	6.50697	6.48812	6.4162	6.43328
MRPL57	6.32012	6.56107	6.47471	6.36973	6.43141
GRAMD1A	6.46848	6.43553	6.39033	6.42533	6.42992
LTBR	6.3349	6.26602	6.43626	6.67658	6.42844
RTRAF	6.53049	6.0369	6.63441	6.51028	6.42802
SKI	6.22389	6.63293	6.48129	6.37219	6.42757
CAVIN3	6.11016	6.6272	6.52179	6.43626	6.42385
DPM2	6.20444	6.49383	6.51249	6.48261	6.42335
NGFR	6.18289	6.68151	6.17001	6.65092	6.42133
PNN	6.69056	6.06049	6.54205	6.38767	6.4202
FLOT2	6.60714	6.63576	6.11807	6.31596	6.41923
TMEM98	6.4798	6.47471	6.35557	6.3661	6.41904
TRIP6	6.27921	6.54854	6.4162	6.41153	6.41387
UBE2E1	6.57954	5.96951	6.52355	6.57954	6.41304
CLU	7.09708	6.74951	5.89689	5.90701	6.41262
MEA1	6.21189	6.42533	6.57009	6.44037	6.41192
FUS	6.38457	6.28351	6.57954	6.39425	6.41047
RAD23A	6.35326	6.43311	6.37137	6.4798	6.40938
SNRNP25	6.3058	6.4162	6.50162	6.40982	6.40836
RAB1B	6.50162	6.38053	6.32243	6.42601	6.40765
NRBP1	6.51814	6.23129	6.4391	6.43311	6.40541
MAPK8IP3	6.34386	6.5458	6.40373	6.32106	6.40361
MYH10	6.59717	6.34786	6.38667	6.27997	6.40292
ATRAID	6.41899	6.14786	6.52896	6.51584	6.40291
KIAA1191	6.44381	6.30825	6.41274	6.44317	6.40199
EMD	6.35248	6.1932	6.63097	6.42973	6.40159
EIF3E	6.50879	5.86522	6.67874	6.55354	6.40157
FGB	7.75211	5.69552	4.98724	7.1712	6.40152
TRAPPC4	6.42973	6.17758	6.56707	6.43028	6.40116
SH3BGRL	6.45066	6.13393	6.59458	6.42055	6.39993
FKBP1A	6.24644	6.96063	6.26417	6.11395	6.3963
NKD2	5.89557	6.50611	6.62082	6.56209	6.39615
PPM1G	6.42232	6.35158	6.34486	6.45632	6.39377
SHMT2	6.49045	6.35093	6.20169	6.52896	6.39301
DLGAP4	6.43553	6.22014	6.51814	6.39569	6.39237
CD59	6.77688	6.4875	6.25583	6.0448	6.39125
TRIL	5.88275	6.60714	6.59303	6.48129	6.39105
FIBP	6.20049	6.40478	6.58997	6.35972	6.38874
RBM42	6.25873	6.51028	6.33326	6.45267	6.38874
PIK3R2	6.40564	6.6259	6.24709	6.27438	6.38825
PLOD3	6.32388	6.49045	6.32823	6.40564	6.38705
CTNNBIP1	6.33889	6.6111	6.46781	6.12864	6.38661
TGFB1I1	6.02868	6.42232	6.56621	6.52355	6.38519
HNRNPA1	6.23356	6.25354	6.56107	6.48812	6.38407
FZD2	6.20114	6.42973	6.3793	6.52179	6.38299
VASP	6.57418	6.55889	6.06855	6.33029	6.38298
RBPMS	6.33326	6.23612	6.29982	6.66089	6.38252
LGALS3BP	6.27686	6.52641	6.27588	6.44464	6.38094
GAMT	6.45982	6.99743	5.96287	6.10048	6.38015
GLUL	6.71293	6.52037	6.07799	6.20809	6.37985
NDUFB9	6.29815	6.33587	6.45632	6.42714	6.37937
SSFA2	6.27786	6.67658	6.22684	6.33445	6.37893
LMF2	6.32823	6.53316	6.29665	6.35248	6.37763
SLC6A8	6.4766	6.04129	6.32326	6.66417	6.37633
TMEM50A	6.6111	5.94744	6.62352	6.31659	6.37466
CAPN1	6.45444	6.53392	6.13128	6.37541	6.37376
C19orf70	6.01067	6.64974	6.4798	6.35093	6.37278
OCIAD2	6.54103	6.23971	6.45326	6.25394	6.37199
SEC11A	6.53529	6.07432	6.41899	6.45867	6.37182
JTB	6.5259	6.10632	6.40478	6.44142	6.3696
PPP1R9B	6.23928	6.53049	6.3349	6.37303	6.36943
HOPX	6.11919	6.45066	6.47608	6.43121	6.36929
SLC4A2	6.55575	6.44811	6.38053	6.08951	6.36848
SEZ6L2	6.25972	6.44317	6.21744	6.55245	6.36819
DHCR7	6.58465	6.54304	6.09227	6.25276	6.36818
BAD	6.12013	6.41214	6.42714	6.51304	6.36811
NDUFS3	6.29502	6.19256	6.57418	6.40703	6.3672
ARID3A	6.52355	6.72856	5.89298	6.31716	6.36556
MYADM	6.31851	6.55129	6.12823	6.4633	6.36533
IP6K2	6.34486	6.27786	6.52128	6.30915	6.36329
CSNK1E	6.44584	6.4091	6.32567	6.27042	6.36275
CCNL2	6.42435	6.30966	6.5458	6.16332	6.36078
NDUFA2	6.1932	6.46505	6.31397	6.45066	6.35572
ETFB	6.37424	6.58103	6.22014	6.24542	6.35521
FBN1	6.36061	6.39295	6.42601	6.24051	6.35502
WSB1	6.62497	5.73782	6.70869	6.34015	6.35291
TMEM123	6.90642	6.20508	6.00307	6.28278	6.34934
NASP	6.4162	6.0716	6.54959	6.35414	6.34788
MLLT11	6.33737	6.00002	6.65904	6.38457	6.34525
SRRT	6.35414	6.27864	6.40703	6.33889	6.34468
MAF1	6.25354	6.35464	6.35972	6.40092	6.3422
PSMC4	6.29938	6.39672	6.27921	6.39229	6.3419
PAPSS1	6.62796	6.15947	6.29716	6.27864	6.34081
DBNL	6.24051	6.52128	6.33029	6.26954	6.3404
COA3	6.45148	6.48812	6.39128	6.02967	6.34014
TADA3	6.39465	6.27588	6.34015	6.34978	6.34011
SGTA	6.32106	6.46538	6.23174	6.33587	6.33851
HSF1	6.21915	6.40373	6.30306	6.42232	6.33707
LTBP3	6.00397	6.45148	6.52502	6.36537	6.33646
DSTN	6.46538	5.98355	6.5259	6.368	6.33571
TRNG	6.85134	5.76982	6.63202	6.08898	6.33554
SDF2L1	6.16807	6.58997	6.32012	6.26138	6.33488
NPDC1	6.16537	6.55748	6.21915	6.39465	6.33416
NELFE	6.12864	6.2678	6.46848	6.4698	6.33368
STARD10	6.65186	6.60535	5.89379	6.18289	6.33348
DIO3	5.90634	6.32184	6.1995	6.90378	6.33286
FBLN5	6.1665	6.41811	6.68381	6.06254	6.33274
NEK6	6.29982	6.48427	6.23826	6.30635	6.33217
APOC1	6.75851	7.02958	5.36634	6.17205	6.33162
LIMK1	6.26138	6.49097	6.30505	6.26826	6.33141
TRNP	6.76435	5.6055	6.5908	6.35557	6.32905
CYB5A	6.63441	6.11603	6.06641	6.49856	6.32885
TCF7L1	6.27743	6.27107	6.35464	6.39841	6.32539
POLD2	6.32567	6.26138	6.40819	6.30392	6.32479
PTPMT1	6.35668	6.7187	6.09931	6.11807	6.32319
GALNT2	6.36263	6.44037	6.24968	6.23928	6.32299
SPAG7	6.30306	6.34015	6.33737	6.30966	6.32256
IRF2BPL	6.13973	6.3661	6.23707	6.5458	6.32218
TRIM8	6.15054	6.21915	6.32388	6.59404	6.3219
DCTD	6.5003	6.12666	6.35805	6.2962	6.3203
MRPS21	6.1754	6.41419	6.46159	6.22155	6.31818
TCEA2	6.19804	6.29202	6.36354	6.41517	6.31719
R3HDM4	6.23707	6.54488	6.20114	6.28351	6.31665
ZFP36L2	6.67236	6.81597	5.61677	6.15629	6.31535
TP53	6.34978	6.16749	6.36735	6.37137	6.314
SERPINB6	6.33587	6.15484	6.33217	6.42817	6.31276
RER1	6.34651	6.22155	6.33587	6.34651	6.31261
MZT2A	5.89011	6.5885	6.44464	6.31851	6.31044
ADD1	6.3793	6.21561	6.25661	6.3793	6.3077
TPD52L2	6.27438	6.24344	6.42435	6.2874	6.30739
RNF126	6.30915	6.53227	6.17937	6.20374	6.30613
FXYD5	5.97777	5.89962	6.54854	6.79594	6.30547
RIC8A	6.25775	6.32326	6.26056	6.37835	6.30498
BMP4	6.28651	6.26954	6.35248	6.30874	6.30432
DMAC1	6.19584	6.24644	6.51584	6.25447	6.30315
COPA	6.44811	6.13006	6.33119	6.30086	6.30256
PSMD13	6.35093	6.10558	6.36898	6.38255	6.30201
INHBA	6.06979	6.44584	6.75637	5.93449	6.30162
TIMM17B	6.05073	6.50351	6.35414	6.29716	6.30138
EIF4EBP2	6.42055	6.47608	6.14235	6.15778	6.29919
PPP2CA	6.44195	6.05226	6.368	6.33326	6.29887
ACTR1B	6.3661	6.43626	6.1402	6.24577	6.29708
AAMP	6.37303	6.39229	6.11636	6.30306	6.29619
RPP21	6.03851	6.32723	6.48592	6.32462	6.29407
MATR3	6.60127	5.88885	6.37424	6.30505	6.29235
CPSF1	6.27864	6.43028	6.22987	6.22559	6.2911
LEPROT	6.52037	6.1249	6.15875	6.35805	6.29052
LLGL1	6.32965	6.41899	6.14876	6.25775	6.28879
NID2	6.368	6.31285	6.00876	6.46382	6.28836
NISCH	6.29348	6.38255	6.28351	6.18699	6.28663
STT3A	6.5458	6.0657	6.20508	6.32723	6.28595
PSMA4	6.39672	5.69872	6.59643	6.45148	6.28584
RPS26	5.77777	6.89054	6.29938	6.17469	6.2856
TLN1	6.221	6.35972	6.26954	6.29202	6.28557
LAMB2	6.26056	6.4379	6.10787	6.33217	6.28462
PALM	6.09836	6.4798	6.27864	6.27786	6.28367
NCBP2	6.42714	6.01369	6.64462	6.04713	6.28315
PHLDA3	5.86106	6.45867	6.38305	6.4091	6.27797
CEBPD	5.97727	6.42817	6.20572	6.49952	6.27767
RPS27A	6.21056	6.09931	6.30741	6.4766	6.27347
GPX8	6.36221	5.78751	6.53529	6.40819	6.2733
TFPI	6.46382	5.70105	6.20656	6.72043	6.27296
PMF1	6.33217	6.02239	6.43413	6.29815	6.27171
PCNA	6.30966	5.8421	6.55448	6.38053	6.27169
SAMD1	6.12823	6.33119	6.32106	6.3058	6.27157
NDUFB5	6.54959	5.76558	6.38527	6.38305	6.27087
WLS	6.31596	6.00682	6.3889	6.36735	6.26976
NDUFAF8	6.10375	6.52179	6.24344	6.20656	6.26889
MARVELD1	6.10048	6.51671	6.2962	6.15351	6.26673
WDR18	6.11807	6.44707	6.27686	6.22283	6.26621
C4orf3	6.30212	6.25775	6.26826	6.23612	6.26606
AUP1	6.23483	6.22283	6.31851	6.28651	6.26567
CTDSP1	6.12378	6.4698	6.24773	6.221	6.26558
PIGT	6.24709	6.29938	6.23928	6.27588	6.26541
FBLN2	6.25583	6.30212	6.02561	6.47782	6.26534
DDT	6.20444	6.46848	6.24226	6.14606	6.26531
PSMF1	6.2962	6.04953	6.31596	6.39926	6.26524
NDUFS2	6.33029	6.03764	6.37792	6.31285	6.26467
EXOC7	6.44037	6.3639	6.12928	6.1249	6.26461
CYCS	6.20656	6.09362	6.46114	6.29348	6.2637
SULF2	6.24344	6.49856	6.12337	6.18228	6.26191
HYPK	6.05804	6.42601	6.45982	6.0953	6.25979
YKT6	6.38767	6.29348	6.32462	6.02615	6.25798
TNFRSF10B	6.38305	5.93942	6.3639	6.34198	6.25709
GLMP	6.19168	6.33217	6.1665	6.33119	6.25538
CIZ1	6.15484	6.16868	6.36061	6.33737	6.25537
CIB1	6.30635	6.4391	6.17469	6.09931	6.25486
CSK	6.24826	6.32388	6.21444	6.23174	6.25458
RBM39	6.52896	5.93018	6.3058	6.25108	6.25401
RFXANK	6.05686	6.3703	6.43553	6.15054	6.25331
DHCR24	6.56707	6.65186	5.81137	5.97994	6.25256
COLEC11	6.13276	6.46382	6.03851	6.37424	6.25233
CCT6A	6.38527	6.16537	6.18545	6.26602	6.25053
TRAP1	6.40092	6.30635	6.12666	6.166	6.24998
HMGN3	6.55129	5.96813	6.34786	6.13006	6.24934
MSN	6.09714	6.19458	6.40189	6.30212	6.24893
EIF3CL	6.31716	6.28919	6.15778	6.23129	6.24885
NKIRAS2	6.24577	6.32106	6.38457	6.04129	6.24817
TAC1	6.00964	5.50956	6.88803	6.5782	6.24636
PLAGL1	5.77211	5.80089	6.71184	6.7005	6.24634
CMTM3	6.15718	6.10705	6.37219	6.34883	6.24631
PAPOLA	6.70255	5.85936	6.25276	6.16807	6.24568
FKBP9	6.35557	6.33737	6.0691	6.21646	6.24462
C1QBP	6.30392	6.29982	6.22389	6.14469	6.24308
CHCHD1	6.11253	6.23483	6.45267	6.17001	6.24251
TMEM88	6.03273	6.38667	6.11096	6.43553	6.24147
BCL7C	5.89689	6.31397	6.49383	6.26056	6.24131
F2R	6.43311	6.20444	6.16241	6.16432	6.24107
PPP1CC	6.57009	5.76418	6.39672	6.22987	6.24022
TSC22D4	6.0313	6.23928	6.30212	6.38527	6.23949
INAFM1	5.90823	6.32823	6.42181	6.29502	6.23832
SEC31A	6.44142	5.94935	6.22559	6.32012	6.23412
TRNS2	6.38255	6.01971	6.34386	6.18619	6.23307
PRPF19	6.27588	6.17205	6.19023	6.29408	6.23306
NOL7	6.25447	6.15875	6.28099	6.23707	6.23282
CDK5RAP3	6.18054	6.14171	6.44707	6.16079	6.23253
SLC38A2	6.56621	5.51506	6.4091	6.43413	6.23112
TRIB2	6.22684	5.78316	6.54304	6.36354	6.22914
TF	7.24508	5.45926	5.58246	6.62943	6.22906
TYMS	6.11016	5.91857	6.53049	6.35326	6.22812
SEPT5	6.03965	6.03273	6.41153	6.4236	6.22688
REX1BD	6.00482	6.58465	6.21802	6.09991	6.22685
JDP2	6.20282	6.19669	6.16186	6.34386	6.22631
ANP32A	6.21646	6.26417	6.28919	6.13057	6.2251
FARSA	6.25108	6.34978	6.11395	6.18545	6.22507
ATP6V0D1	6.17677	6.35248	6.15718	6.20572	6.22303
COX7A2L	6.34883	5.83659	6.4236	6.27921	6.22206
COX6A1	5.92943	6.73521	6.18289	6.04043	6.22199
CUL7	6.19509	6.18054	6.18808	6.32326	6.22174
TPM3	6.22014	6.27042	6.17237	6.22014	6.22077
SCAF1	6.14876	6.41274	6.07291	6.24826	6.22067
SCYL1	6.14967	6.26299	6.14338	6.32243	6.21962
FLII	6.26674	6.42714	6.02756	6.15484	6.21907
SLC44A2	6.31072	6.09034	6.20444	6.2678	6.21833
TRAM1	6.52641	5.84862	6.09714	6.39033	6.21563
PIN1	6.08223	6.3349	6.2678	6.17677	6.21543
NDUFAB1	6.29202	5.97425	6.30966	6.28532	6.21531
DGUOK	6.24542	5.94582	6.39841	6.26674	6.2141
PRKACA	5.99403	6.23356	6.18619	6.44195	6.21393
C7orf50	6.06254	6.31716	6.22499	6.24155	6.21156
PSMC3	6.09991	6.26826	6.21056	6.26417	6.21072
WDR13	5.98963	6.23826	6.3661	6.24226	6.20906
TMUB1	6.15132	6.37219	6.10846	6.19804	6.2075
CYTH2	6.19023	6.04043	6.31481	6.28099	6.20661
CTSL	6.8346	6.10846	5.7821	6.09614	6.20532
CCNG1	6.46114	5.749	6.25394	6.35668	6.20519
CFDP1	6.23707	5.72388	6.54763	6.31072	6.20483
SRC	6.10759	6.49624	5.95745	6.25583	6.20428
AHSG	7.22701	5.19397	5.70526	6.68562	6.20296
AIP	5.95466	6.12114	6.35668	6.37792	6.2026
GPAA1	6.0953	6.34651	6.10375	6.25972	6.20132
DPY30	6.41214	5.95364	6.44195	5.99634	6.20102
CCDC3	5.98446	6.21189	6.31072	6.29665	6.20093
DMAC2	6.22559	6.12618	6.23271	6.21444	6.19973
NLGN2	6.0716	6.27291	6.35158	6.09714	6.19831
SAT1	6.79594	5.82629	5.8758	6.28919	6.1968
QSOX1	6.46159	6.53768	5.75458	6.02413	6.1945
ALKBH5	6.26954	6.23271	6.05804	6.21561	6.19397
NDFIP1	6.50429	6.059	6.08138	6.12618	6.19271
COX7A2	6.21802	5.92715	6.29502	6.32965	6.19246
C12orf75	6.51671	6.17677	6.05402	6.0179	6.19135
FLT1	6.39841	5.92628	6.25972	6.18054	6.19124
VPS72	6.20933	6.02201	6.32965	6.20282	6.19095
RERE	6.24968	6.45326	6.03445	6.02561	6.19075
PCGF3	6.27243	6.11636	6.30392	6.06122	6.18848
PDLIM1	6.23129	6.24387	6.08793	6.18808	6.18779
FASTK	6.01883	6.35557	6.19669	6.17597	6.18677
PDLIM4	6.00109	6.36898	6.25108	6.11636	6.18438
WNT5A	5.81014	6.37655	6.39569	6.14967	6.18301
BEX4	6.30741	6.08715	6.21189	6.12114	6.1819
MARK4	6.166	6.16432	6.16807	6.22389	6.18057
LSM2	6.14606	6.0232	6.33889	6.21296	6.18028
UBE2V1	6.26299	5.85285	6.35326	6.24709	6.17905
C5orf66	6.27291	5.87423	6.36537	6.20049	6.17825
SHC2	6.10201	6.33445	6.06979	6.20169	6.17698
LUC7L3	6.38527	5.65282	6.45148	6.21744	6.17675
SREBF2	6.1995	6.18545	6.18124	6.1402	6.1766
COL26A1	6.27042	6.56621	6.02486	5.84433	6.17645
CLPTM1	6.25394	6.19168	6.06049	6.1995	6.1764
PGF	6.07291	6.0179	6.44142	6.17237	6.17615
DDX41	6.17237	6.28278	6.10201	6.14685	6.176
AK1	5.94432	6.26056	6.25775	6.23483	6.17436
SHARPIN	5.93855	6.35414	6.23052	6.17304	6.17406
YWHAZ	6.3639	6.07503	6.17375	6.0803	6.17324
RAMP2	5.89913	5.80528	6.49097	6.49624	6.17291
EMC6	6.15484	6.35668	5.94475	6.23052	6.1717
SMTN	5.94302	6.31072	6.17597	6.25661	6.17158
DTYMK	6.11724	5.86143	6.38163	6.32184	6.17053
ACIN1	6.26199	6.07039	6.27438	6.07202	6.1697
EIF3C	6.19907	6.20282	6.10147	6.1754	6.16969
SLC25A11	6.18437	6.11724	6.19804	6.17758	6.16931
WBP1	6.09034	6.02829	6.36263	6.19584	6.16927
DNM2	6.16186	6.3058	6.0529	6.15243	6.16825
SAE1	6.16332	6.03965	6.24387	6.22499	6.16796
PTPA	6.27997	6.16186	6.12114	6.10705	6.1675
AP1M1	6.01835	6.20374	6.13276	6.31397	6.16721
FZD8	6.13782	6.08138	6.11319	6.3349	6.16682
NUDT16L1	6.13393	6.52355	5.95065	6.059	6.16678
RNF7	5.89622	6.53529	6.16749	6.0657	6.16618
GET4	6.32326	6.39465	5.95174	5.99202	6.16542
HNRNPA1L2	6.40478	5.4427	6.51304	6.29982	6.16508
SZRD1	5.99816	5.92833	6.77586	5.94808	6.16261
DYNLT1	6.14469	6.02413	6.0803	6.39672	6.16146
INF2	6.18545	6.47782	5.87016	6.11174	6.16129
H2AFV	5.85792	6.24226	6.31659	6.22684	6.1609
CYB5B	6.23174	6.19584	6.25873	5.95521	6.16038
YBX3	6.01677	6.37835	6.02615	6.21802	6.15982
CDK9	6.18368	6.24826	6.02679	6.17937	6.15953
LUC7L2	6.24226	5.92328	6.29092	6.1785	6.15874
NDUFA10	6.35464	5.67859	6.40982	6.18872	6.15794
PRSS23	6.42817	5.94432	6.02829	6.21915	6.15498
ASNA1	6.06855	6.28651	6.0716	6.19256	6.1548
DCTN1	6.20374	6.14967	6.12231	6.14171	6.15436
URM1	6.2874	6.00803	6.13393	6.18368	6.15326
ZNF580	5.97152	6.2962	6.14967	6.19458	6.15299
GORASP2	6.30874	5.93911	6.10314	6.25873	6.15243
NFKBIA	6.13057	6.22559	6.05983	6.1932	6.1523
TOMM22	6.07202	6.09614	6.29584	6.14051	6.15113
PSMD2	6.19749	6.19509	6.06778	6.14338	6.15094
VPS4A	6.13006	6.0691	6.20933	6.19509	6.1509
PDGFA	6.02967	6.2874	6.01369	6.27243	6.1508
SNRPF	6.01369	6.20933	6.27042	6.10759	6.15026
PDXK	6.22283	6.24709	6.01182	6.10902	6.14769
CLPTM1L	6.21561	6.24773	5.97602	6.14876	6.14703
METRNL	5.88068	6.35805	6.15243	6.19669	6.14696
PFKP	6.13867	6.07799	5.97682	6.39295	6.14661
TMBIM1	6.34786	6.09714	5.97037	6.17084	6.14656
MDH1	6.33119	5.79104	6.20809	6.24773	6.14451
CHTOP	6.11849	6.10787	6.16079	6.19023	6.14435
FYN	6.28532	5.99343	6.05003	6.24644	6.1438
GARS	6.36973	5.94475	6.0313	6.22785	6.14341
ATXN2L	6.15947	6.10375	6.09836	6.21189	6.14337
DYNLL2	6.4236	6.1995	6.00397	5.93911	6.14154
GNA12	6.20572	6.44142	5.89557	6.02201	6.14118
EIF4A3	6.19669	6.02561	6.13006	6.21056	6.14073
GNPTG	6.0448	6.33326	6.07107	6.11253	6.14042
TWF2	6.02561	6.18619	6.18368	6.16537	6.14021
PRPF31	6.00591	6.221	6.16537	6.16749	6.13994
PQLC1	6.13128	6.20114	6.19168	6.03373	6.13946
GTF2H5	6.39569	5.90228	6.26138	5.99766	6.13925
TNRC18	6.11603	6.38527	5.98858	6.05073	6.13515
ACAT2	6.16749	5.89689	6.41811	6.05131	6.13345
FKBP11	6.04043	6.07202	6.14469	6.27291	6.13251
JPT1	6.10314	5.84798	6.42055	6.15718	6.13221
TSPAN14	6.41517	6.10941	5.92328	6.07799	6.13146
SDC1	6.04953	6.03615	6.30915	6.12928	6.13103
NCOR2	5.95679	6.4662	6.04815	6.05226	6.13085
PCDH10	5.91081	6.25394	6.22283	6.13393	6.13038
CCNY	6.15206	5.8984	6.21561	6.25354	6.1299
NDUFA8	6.15778	5.86584	6.26199	6.23271	6.12958
UBE2L6	6.0429	6.03851	6.23612	6.19907	6.12915
P4HA2	6.18972	6.05402	6.11253	6.15947	6.12893
TSTA3	6.05789	6.27921	6.1051	6.06778	6.12749
GHITM	6.31481	5.80968	6.13565	6.24968	6.12746
ATP5F1C	6.24387	5.81603	6.24826	6.20114	6.12733
DGCR6L	5.92267	6.39263	6.20282	5.98446	6.12564
DEAF1	6.06641	6.16241	6.21296	6.05402	6.12395
CENPX	6.05402	6.40564	6.06122	5.96906	6.12249
PAGR1	6.17205	6.09991	6.16332	6.0529	6.12204
TPGS2	6.23052	5.91133	6.40564	5.92862	6.11903
TMEM184B	6.15351	6.32462	5.93295	6.05804	6.11728
RAP2B	6.02756	6.51584	5.97329	5.95174	6.11711
ATXN10	6.36537	5.66408	6.20374	6.23356	6.11669
PTPRF	6.60333	6.63938	5.40653	5.81475	6.116
MAGED4B	6.1249	6.14051	6.08951	6.10375	6.11467
SEMA4C	6.10941	6.15778	6.05582	6.13128	6.11357
PPIA	5.94177	6.13565	6.166	6.20933	6.11319
CDC123	6.21296	5.80158	6.27291	6.15778	6.11131
RPS19BP1	5.97994	6.1754	6.14685	6.13565	6.10946
CDK10	6.07503	6.08659	6.31966	5.95065	6.10799
SMO	6.10558	6.10048	6.14171	6.07859	6.10659
PRDX3	6.28351	5.97234	6.06226	6.10787	6.1065
SNX17	6.07859	6.00171	6.21646	6.12823	6.10625
CHSY1	6.14786	5.75095	6.05686	6.46159	6.10432
RAB32	5.93018	5.90366	6.44037	6.14235	6.10414
GLRX	6.02413	6.08951	6.23971	6.06317	6.10413
MMP11	5.95065	6.44464	6.1249	5.89157	6.10294
EIF4E2	5.99702	6.1665	6.10902	6.13867	6.1028
TSPAN6	6.50697	5.60781	6.1754	6.11603	6.10155
TBX4	6.08447	5.91385	6.39263	6.01369	6.10116
ENG	5.72049	6.0313	6.34198	6.30741	6.1003
MED15	5.96593	6.17597	6.06254	6.19669	6.10028
TMEM256	6.09362	6.22684	6.00109	6.07432	6.09897
IER3IP1	5.97602	6.07291	6.08223	6.26299	6.09854
EHMT1	5.802	5.93347	6.33817	6.31966	6.09832
GOLGA2	6.07985	6.07107	6.11724	6.12231	6.09762
TMEM160	5.84306	6.46662	6.12378	5.94228	6.09393
TSEN34	5.95243	6.11849	6.11919	6.18437	6.09362
OTUB1	6.11319	6.0429	6.11603	6.10201	6.09353
RPS6KB2	5.76007	5.80257	6.4633	6.34786	6.09345
TBCB	5.90575	6.12378	6.25354	6.08793	6.09275
EGFLAM	5.68744	6.39971	5.66177	6.62199	6.09273
EFNB1	6.09413	5.93667	6.13474	6.20508	6.09265
UXT	6.01735	5.86803	6.27743	6.20444	6.09181
SF3B6	6.21444	5.64854	6.41376	6.08447	6.0903
SH3GLB2	6.29092	6.13057	5.90004	6.03965	6.09029
NHP2	5.82234	6.33029	6.24155	5.95679	6.08774
CCDC12	6.00171	6.15132	6.09991	6.09413	6.08677
RNF167	6.29408	5.84136	6.05624	6.15532	6.08675
SNAI2	5.95364	5.68595	6.36221	6.34486	6.08667
PTPRS	6.20809	6.13973	6.02239	5.97234	6.08564
PACS1	6.09227	6.11319	6.01439	6.11525	6.08377
LARP1	6.29665	6.17304	5.88068	5.98355	6.08348
WFDC1	6.0232	6.3118	6.0977	5.90004	6.08319
ACKR3	5.81956	6.12337	5.92603	6.45766	6.08165
NAXE	6.14338	6.07338	6.11525	5.99403	6.08151
SPP1	5.68494	6.11807	6.98873	5.53421	6.08149
FKBP3	6.22785	5.55641	6.43121	6.10846	6.08098
SOCS1	5.56645	6.10902	6.23483	6.40373	6.07851
ZCCHC3	5.95521	6.25276	6.03204	6.07338	6.07835
VCL	6.14171	6.11395	6.02007	6.03615	6.07797
EIF5	6.23971	5.73445	6.07985	6.24344	6.07436
TMEM204	5.56805	6.11919	6.31285	6.29584	6.07398
AKAP8L	6.02829	6.05341	6.19509	6.01735	6.07354
RBM10	6.00803	6.06641	6.13057	6.08371	6.07218
COA4	5.91762	6.36221	5.99634	6.01182	6.072
FZD5	6.92908	7.81813	4.34046	5.19879	6.07161
SART1	5.97854	6.16079	6.03024	6.10632	6.06897
ARCN1	6.39425	5.78546	6.05073	6.04524	6.06892
TCEAL8	6.04852	5.59472	6.36973	6.26199	6.06874
GLO1	6.25276	5.60226	6.27997	6.13973	6.06868
GATAD2A	6.07799	6.25447	5.93449	5.98926	6.06405
HSPE1	6.26417	5.96642	6.0369	5.98627	6.06344
HIST1H2BK	5.77656	6.29815	6.09227	6.07639	6.06084
SNAPIN	6.12864	5.87795	6.18054	6.05624	6.06084
MARS	6.1402	6.02679	5.97529	6.09836	6.06016
PLSCR3	5.832	6.14235	6.19256	6.07291	6.05995
TRNH	6.60449	5.68744	6.16432	5.77504	6.05782
CTSC	6.08951	5.88666	6.221	6.02756	6.05618
MED16	5.97329	6.29502	5.88275	6.0691	6.05504
RPL23A	5.73272	6.30915	6.10941	6.06452	6.05395
UBALD2	6.04524	6.18437	5.98799	5.99816	6.05394
DUT	5.98212	5.72304	6.26602	6.24387	6.05376
OLFM2	6.03373	6.04815	6.14786	5.98212	6.05297
ALDH2	6.17597	6.12928	5.79571	6.10147	6.05061
DNMT3A	6.03204	6.13474	6.07039	5.96214	6.04983
TFG	6.11174	5.9241	6.00682	6.14786	6.04763
EFS	5.98627	5.98291	6.18228	6.03555	6.04675
MRPL14	6.06778	5.97037	6.08715	6.05983	6.04628
ATP5PD	6.09119	5.77287	6.19584	6.12378	6.04592
SPNS1	6.01005	6.20656	5.93426	6.0313	6.04554
PRRX1	5.96813	5.78451	6.30825	6.11096	6.04296
CNDP2	6.54205	6.02007	5.94373	5.66517	6.04276
LRRC41	6.05341	5.95745	6.04043	6.11724	6.04213
ACAP3	5.94228	6.21056	6.10705	5.90228	6.04054
BLOC1S1	5.80158	6.1995	6.06317	6.0977	6.04049
EHMT2	6.04193	5.97916	6.01677	6.12337	6.04031
ST3GAL2	5.82629	6.1402	6.08371	6.11016	6.04009
CADM4	6.02099	6.25873	5.93221	5.93538	6.03683
KCTD15	5.97425	6.10201	6.11016	5.95898	6.03635
MRPS16	5.99766	6.00482	6.059	6.07758	6.03477
COMT	6.17084	6.11016	5.85841	5.99909	6.03463
NT5C3B	5.93295	5.87704	6.18437	6.11319	6.02689
SLC35B2	6.18619	6.0803	5.92715	5.91293	6.02664
AHNAK	6.17001	6.11525	5.79256	6.02868	6.02662
IRF2BP2	6.01182	6.18872	5.81896	6.08659	6.02653
LAGE3	5.73106	6.03024	6.31716	6.02486	6.02583
SLC39A13	5.87168	6.12231	6.13782	5.97152	6.02583
MRPL34	5.98291	5.99702	6.06452	6.05686	6.02533
POLR2H	6.21744	5.81137	6.13696	5.93132	6.02427
EZR	6.50611	6.29092	5.33336	5.96642	6.0242
DDX39A	5.99264	5.86923	6.24542	5.98544	6.02318
LRP5	6.16079	6.31966	5.61636	5.99485	6.02292
COL2A1	6.39295	5.76714	5.64025	6.29092	6.02281
DEXI	5.88666	6.15629	5.93018	6.10941	6.02063
PTGES2	5.91589	6.34198	5.89795	5.92628	6.02053
ARF6	6.0977	6.15206	5.80257	6.02829	6.02015
HOMER3	5.84862	6.03555	6.15532	6.03851	6.0195
ISOC2	5.94935	6.09413	6.00002	6.03024	6.01844
RELA	5.94475	5.98446	6.01564	6.12666	6.01788
FJX1	5.68692	6.32965	5.93538	6.11849	6.01761
GPSM1	5.86887	6.18808	6.01971	5.99264	6.01732
TBCA	6.06049	5.8793	6.0075	6.11919	6.01662
TBC1D16	6.04603	6.33817	5.90502	5.77656	6.01644
DOCK6	5.84975	6.06855	6.10048	6.04603	6.0162
KIF1C	6.12337	6.25972	5.76714	5.91133	6.01539
PLK2	6.23612	5.74026	6.04524	6.0369	6.01463
ERG28	6.1051	5.88068	6.02413	6.04815	6.01451
NEU1	6.30505	6.27686	5.53069	5.94432	6.01423
SCAMP4	6.06049	6.05131	5.93998	5.99571	6.01187
SPRED2	6.10705	6.05003	5.84506	6.0438	6.01148
C20orf24	6.04022	5.97329	6.01883	6.00876	6.01028
UQCRH	5.75228	6.31659	5.99095	5.97916	6.00975
HES4	5.8758	6.27438	5.82812	6.05582	6.00853
NDUFA4	5.5568	6.27743	6.22155	5.97682	6.00815
ACTR1A	5.98799	5.95521	6.02099	6.06641	6.00765
RBCK1	5.79752	6.08793	6.05131	6.09119	6.00699
GAS6	5.77118	6.46114	5.8318	5.96287	6.00675
KPNA2	6.02201	5.82469	6.11849	6.06049	6.00642
LINGO1	6.03024	5.96344	6.07202	5.95243	6.00454
IDH3G	5.84742	6.02486	6.12864	6.01564	6.00414
MAN1B1	6.00876	6.05983	5.94228	6.00002	6.00272
GSTK1	6.03555	5.90823	5.96951	6.09362	6.00173
CCND3	5.83301	6.16807	5.98544	6.01439	6.00023
UNC119	5.9042	5.95294	6.00482	6.13782	5.99995
DCAKD	5.90502	6.00002	6.10558	5.98799	5.99965
MAGED4	5.98544	6.01677	5.96525	6.02679	5.99856
TLNRD1	5.74284	6.1785	5.97994	6.09227	5.99839
C6orf62	6.31966	5.57072	6.07432	6.0232	5.99698
GID8	6.18808	6.00397	5.86584	5.92603	5.99598
KARS	6.18228	5.7604	6.00803	6.03204	5.99569
CTNND1	6.33445	6.01067	5.85162	5.78511	5.99546
SCAP	6.07639	6.31481	5.70637	5.88068	5.99456
TRAPPC6A	6.01564	6.18124	5.88824	5.89157	5.99417
UBE2J2	6.07338	5.80031	6.19907	5.90366	5.99411
NINJ1	5.90292	6.24968	5.8313	5.98858	5.99312
ELOVL5	6.0657	5.66922	6.1932	6.03273	5.99021
PMP22	5.85221	5.61871	6.29815	6.19168	5.99019
MRPL27	5.83842	5.93855	6.09413	6.08715	5.98956
ERI3	6.0691	5.76613	6.15947	5.96344	5.98953
WIPI2	6.08898	6.01564	5.88142	5.96525	5.98782
ACTG2	5.84072	6.38305	6.03615	5.68744	5.98684
SDR39U1	5.91198	5.95645	6.08659	5.99095	5.98649
ADAMTS7	5.87103	6.13867	6.03273	5.90292	5.98634
MED24	6.09931	5.80841	5.95364	6.08223	5.9859
ZC3H7B	6.02007	6.20809	5.9042	5.80804	5.9851
FHL3	5.8181	5.87971	6.0953	6.13696	5.98252
NCLN	5.98858	6.44381	5.61596	5.87971	5.98201
SPTAN1	6.08522	6.06778	5.88973	5.88365	5.98159
CCT5	6.02679	6.01735	5.95103	5.92833	5.98088
GAA	5.99485	6.26674	5.7571	5.89913	5.97945
GOLPH3	6.0369	5.96421	5.87333	6.03445	5.97722
SLC35C2	5.99634	6.00591	5.92943	5.97602	5.97693
TXN2	5.93911	5.85628	6.07859	6.02921	5.9758
BCAM	6.82562	6.48261	4.79222	5.80158	5.97551
MAEA	5.96525	6.01439	5.99909	5.91487	5.9734
MPV17	5.88885	5.90634	6.07639	6.01971	5.97282
RANGAP1	5.89189	6.23174	5.87971	5.88666	5.9725
SSR3	5.93591	5.89379	5.99766	6.06226	5.97241
TRO	5.93449	5.8048	6.15206	5.99702	5.97209
NRSN2	5.89771	6.01835	5.91762	6.05341	5.97177
FBRSL1	5.90228	6.12013	5.90902	5.95243	5.97096
ZNF219	6.12231	6.12823	5.74932	5.88186	5.97043
TMED1	5.80089	6.0953	6.04852	5.93667	5.97035
TNFAIP2	5.83042	5.87864	6.25447	5.91762	5.97029
MAP4	6.10147	5.88365	5.91198	5.98291	5.97
PAIP2	6.19256	5.4802	6.22785	5.97854	5.96979
TXNDC12	6.31285	5.65125	5.8559	6.04953	5.96738
PRCP	6.06317	5.42041	6.14606	6.23971	5.96734
PCMT1	6.13474	5.90966	6.04022	5.78451	5.96728
MIEN1	5.76558	6.38163	5.76129	5.95615	5.96616
LSM14A	6.17304	5.90575	5.87668	5.90902	5.96612
HNRNPC	5.97529	5.64798	6.17084	6.06855	5.96567
AHSA1	6.10632	5.85221	5.96421	5.93942	5.96554
VARS	5.92214	6.00964	5.94744	5.98125	5.96511
SERPING1	6.08793	5.69073	5.96068	6.11919	5.96463
RTCB	6.03445	5.89557	5.99403	5.93426	5.96458
LHX9	5.65809	5.53535	6.47782	6.18124	5.96312
PRPF8	6.08371	5.92138	5.90106	5.94302	5.96229
PARVA	5.96214	5.80804	6.11174	5.96068	5.96065
MTA2	6.05624	5.85088	5.94432	5.98711	5.95964
REEP6	6.37137	6.86292	4.6274	5.97529	5.95924
APOC3	6.89411	5.98963	4.80058	6.15206	5.9591
RBMX	6.14235	5.42539	6.17758	6.09034	5.95891
CWC15	5.96421	5.54535	6.15132	6.17375	5.95866
POP7	5.78676	6.01883	5.98446	6.04193	5.958
STX4	5.86659	5.96593	6.02921	5.96813	5.95746
RHBDD2	6.08715	6.01005	5.84586	5.88428	5.95683
NDN	5.82683	5.87168	6.04603	6.08138	5.95648
CNIH1	6.13565	5.74182	6.04129	5.90575	5.95613
CD320	5.91857	6.27243	5.7556	5.87333	5.95498
SEC22B	6.18124	5.72086	5.99264	5.92267	5.95435
HGS	5.88365	6.0529	5.8181	6.06158	5.95406
ZFAND3	6.12618	5.94302	5.80429	5.93855	5.95301
KCTD10	5.88186	5.99766	6.05789	5.87103	5.95211
WDR34	5.86357	6.11174	5.92138	5.90823	5.95123
KCNE4	5.80031	6.17469	5.87704	5.94582	5.94946
TIMM17A	5.95402	5.65932	6.17304	6.01005	5.94911
CHD3	5.75915	5.87333	6.24577	5.91709	5.94883
TMEM214	5.95898	5.5638	6.18972	6.07985	5.94809
RNF10	5.93706	5.97152	5.97777	5.9042	5.94764
MAN2B1	6.02486	6.05686	5.84798	5.85982	5.94738
COX7B	5.67511	5.63112	6.29202	6.18972	5.94699
CNP	5.88824	5.97777	5.95466	5.96593	5.94665
GPC1	5.83659	6.30306	5.78854	5.85841	5.94665
STIP1	5.92603	5.96525	5.87423	6.02007	5.9464
MAPKAPK2	6.07039	5.94373	5.86432	5.90502	5.94586
NNMT	5.78009	5.99485	6.18872	5.8181	5.94544
STX5	5.90106	5.86246	5.9672	6.0429	5.9434
BTG1	5.99202	5.62658	6.01835	6.13474	5.94292
BAP1	5.93667	5.9986	5.92214	5.91081	5.94205
ARL8A	5.9672	5.98926	5.84136	5.96951	5.94183
SHKBP1	5.85675	6.09119	5.919	5.89795	5.94122
POLR2J	5.85031	5.86357	6.09614	5.95466	5.94117
EHD1	5.80841	6.26199	5.75183	5.93787	5.94003
ARL6IP1	6.11636	6.19749	5.71644	5.72865	5.93974
PPP5C	5.89298	5.96906	5.89011	6.00682	5.93974
POLR2A	6.0438	5.87507	5.83842	6.00109	5.93959
APCDD1	5.68007	5.98799	5.92267	6.16186	5.93815
MTPN	6.26826	5.72218	5.95977	5.79945	5.93742
TECR	5.87704	5.98212	5.92179	5.95745	5.9346
CHMP1A	5.89795	6.04193	5.86522	5.93221	5.93433
DCXR	5.66715	6.15718	5.98291	5.92715	5.9336
LSS	6.01439	6.17084	5.74102	5.80704	5.93332
C14orf119	6.00307	5.6935	5.98711	6.04815	5.93296
PCED1A	5.93998	5.86106	6.04713	5.8758	5.93099
DGCR2	5.81732	6.42181	5.70105	5.77605	5.92906
WAC	6.14051	5.47772	6.07503	6.01677	5.9275
C1QTNF6	5.81896	6.07758	5.91133	5.90106	5.92723
TCF4	5.69299	5.82569	6.18699	6.00307	5.92718
RNF114	5.90701	5.76007	5.88567	6.15132	5.92602
SEC62	5.98926	5.50215	6.10759	6.1051	5.92602
PSMA2	5.87507	5.66662	6.14051	6.01883	5.92526
BET1L	5.76215	6.09836	5.99702	5.84251	5.92501
ALDH18A1	6.1785	5.87016	5.77732	5.87208	5.92452
UBE2N	6.04815	5.74532	6.05226	5.84975	5.92387
DVL1	5.82948	6.30392	5.71966	5.84072	5.92344
PDAP1	5.62413	6.36263	5.81956	5.87864	5.92124
MVB12A	5.68301	5.83941	6.04953	6.10314	5.91877
DNAJA1	6.059	5.69411	5.9986	5.92214	5.91846
NUDT3	6.11395	5.73894	6.04193	5.77847	5.91832
HEXA	6.00682	5.81065	5.89622	5.95645	5.91753
NUTF2	5.64923	6.13782	5.95679	5.92468	5.91713
G6PC3	5.86803	5.98125	5.88666	5.93018	5.91653
PSMD6	5.94744	5.71325	6.02868	5.97425	5.91591
VAMP3	6.0075	5.61216	6.07338	5.9672	5.91506
MRPL37	5.92468	5.87284	5.83941	6.01835	5.91382
ZNF362	5.74932	6.03204	5.91589	5.95364	5.91272
JAG1	6.10846	5.802	5.92628	5.81065	5.91185
FAM171A2	5.81014	5.97602	5.86659	5.99343	5.91154
ARHGEF17	5.85484	5.97994	5.91538	5.89011	5.91007
RHOBTB3	6.20169	5.83042	5.76281	5.84506	5.90999
PDXDC1	6.18872	5.99816	5.666	5.78592	5.9097
TRA2A	6.32462	5.46092	6.08522	5.76474	5.90888
FBLIM1	5.69696	6.15532	5.89913	5.87704	5.90711
MRPS11	5.92031	6.02756	5.98627	5.6935	5.90691
ELOF1	5.65605	5.93706	6.15054	5.88275	5.9066
DACT3	5.6197	5.88536	6.0438	6.07503	5.90597
POFUT2	5.92628	5.95243	5.8793	5.86357	5.9054
CHST2	5.52579	6.14606	5.93787	6.01067	5.9051
MED28	6.05983	5.79752	6.07758	5.6825	5.90436
TP53I11	5.70296	5.99264	5.91385	6.00482	5.90357
CSRP2	5.66782	5.75604	6.29348	5.89072	5.90202
CLDN5	5.23611	6.31851	5.88428	6.16868	5.90189
RNASE1	5.87423	6.02615	5.88186	5.82469	5.90173
ZNF703	5.72218	6.18972	5.7246	5.97037	5.90172
TAF6	5.81193	5.84306	5.94101	6.00397	5.89999
SVBP	5.82887	5.41813	6.34883	6.00171	5.89939
FBXL19	5.80968	6.14469	5.82569	5.81603	5.89902
DDX42	6.05476	5.716	5.95898	5.86584	5.89889
IMP3	5.78854	6.24577	5.78617	5.77351	5.8985
PACS2	5.84742	5.93538	5.93942	5.87016	5.8981
FXR1	6.05131	5.5684	5.99816	5.97329	5.89779
FZD7	6.18699	6.7148	5.06779	5.62131	5.89772
ARL3	5.93787	5.59735	6.13867	5.91589	5.89745
IFNGR2	5.95977	5.70391	6.00171	5.92138	5.89669
CBX2	5.94373	6.08447	5.81516	5.74284	5.89655
ANAPC13	5.91133	5.72255	5.96813	5.98384	5.89646
UBE2G2	5.98384	5.94646	5.97854	5.67511	5.89599
CDK11B	5.92138	5.49908	6.08898	6.06979	5.89481
BUB3	5.91538	5.80329	5.91293	5.94744	5.89476
BUD23	5.91709	5.71234	5.98926	5.95977	5.89462
C11orf24	5.84933	5.99634	5.67173	6.05789	5.89382
SMDT1	5.71769	6.02921	6.12013	5.70799	5.89376
NTM	5.87284	5.77847	6.2874	5.62602	5.89118
NAA60	5.99095	5.90106	5.82234	5.84798	5.89058
NCSTN	6.28099	5.81665	5.64163	5.81956	5.88971
KDM4B	5.93132	6.10314	5.66517	5.85628	5.88898
ST6GALNAC6	5.74821	5.80633	6.0657	5.93538	5.88891
WDR6	5.89962	5.84072	5.8984	5.91538	5.88853
KIF5B	6.04129	5.45795	6.0448	6.00591	5.88749
BAG1	5.77287	5.91589	5.96121	5.89771	5.88692
CLTC	6.12666	5.63153	5.87284	5.91198	5.88575
BEX1	6.72624	6.51249	5.1005	5.20171	5.88524
MGRN1	5.79571	6.02099	5.84433	5.87795	5.88474
IFI6	5.61174	5.97682	5.94177	5.9986	5.88223
BOD1	5.76613	5.78511	5.99571	5.97777	5.88118
LRP10	5.92179	6.15054	5.60504	5.84306	5.88011
PSMD7	5.88142	5.758	5.92833	5.95103	5.8797
SCARB2	6.06452	5.67242	5.81065	5.96121	5.8772
GATA4	5.82317	6.24155	5.52974	5.91385	5.87708
WBP2	5.83763	5.86432	5.89962	5.90634	5.87698
DCHS1	5.71966	5.91762	5.93706	5.93295	5.87683
CDV3	6.06158	5.8313	5.89771	5.71456	5.87628
IRAK1	5.85936	6.02868	5.76074	5.85162	5.8751
PRRC2C	6.06226	5.53919	5.95645	5.94177	5.87492
JUNB	5.58564	5.97727	5.83042	6.10558	5.87473
PRRC2B	5.98711	6.02967	5.77951	5.69822	5.87363
VHL	5.97037	6.09227	5.73392	5.6976	5.87354
FIBIN	5.75489	5.65345	6.0429	6.03764	5.87222
POLE4	5.69668	6.04713	5.90823	5.83587	5.87198
SSBP1	5.93538	5.44597	6.17205	5.92943	5.87071
FAM118A	5.96344	5.86973	6.01005	5.63869	5.87048
ZNF787	5.76281	6.19907	5.72865	5.79053	5.87027
HSPBP1	5.63929	6.0438	5.90452	5.88824	5.86896
FOSL2	5.78511	6.13128	5.74615	5.81253	5.86877
POLR2K	5.99571	5.52772	6.05476	5.89689	5.86877
CRELD2	5.59735	6.05789	5.93132	5.88773	5.86857
PSMD9	5.81994	5.95466	5.84348	5.85484	5.86823
CD82	5.7571	6.05624	5.71325	5.93998	5.86664
CHCHD5	5.85424	5.95615	5.86106	5.79428	5.86644
PILRB	5.85088	5.7264	6.1785	5.70944	5.8663
RAB11FIP3	5.86246	6.06254	5.81665	5.72304	5.86617
PLVAP	5.64309	5.68301	5.85792	6.27743	5.86536
PPP6R1	5.82812	6.08898	5.62348	5.91962	5.86505
AHCYL1	5.86584	5.84251	5.98212	5.76952	5.865
AGTRAP	5.99909	6.17937	5.65067	5.62729	5.86411
B3GALT6	5.62302	6.29716	5.67718	5.8559	5.86331
AUTS2	5.65741	5.8181	6.09034	5.88142	5.86182
CLIP3	5.60005	5.82948	6.00591	6.0075	5.86074
USP11	5.78424	5.86659	5.89157	5.89962	5.8605
MYO1C	5.86923	6.0977	5.65932	5.81193	5.85954
MAP1LC3A	5.37932	5.61518	6.42232	6.02099	5.85945
TMEM165	6.05226	5.55946	5.96593	5.85675	5.8586
POSTN	5.96951	5.32551	6.08447	6.05003	5.85738
TCIRG1	5.58593	5.98711	5.96344	5.88973	5.85655
RTFDC1	5.93221	5.54028	5.93591	6.00964	5.85451
PRCC	5.92328	5.72049	5.85285	5.91962	5.85406
MRPS15	5.86143	5.66223	6.03764	5.85031	5.8529
TRPC4AP	5.95645	5.79428	5.71523	5.94101	5.85174
CORO1C	5.55819	5.71234	5.96642	6.1665	5.85086
DAZAP2	5.84663	5.73844	5.86246	5.95402	5.85039
TM9SF2	6.25661	5.48488	5.758	5.8984	5.84947
DPYSL2	5.87795	5.87668	5.78424	5.85424	5.84828
VASH1	5.61348	5.73525	6.17677	5.85285	5.84459
INTS1	5.80257	6.13696	5.63435	5.79809	5.84299
PIP4K2B	5.89072	5.93221	5.84072	5.70637	5.84251
OGFR	5.74656	5.96121	5.83412	5.82569	5.84189
ORMDL3	5.88567	6.15243	5.55091	5.77732	5.84158
TMCO3	5.96906	5.77656	5.75095	5.86973	5.84157
LRP3	5.58316	5.93591	5.94646	5.89622	5.84044
CDC42BPB	5.81323	5.87103	5.84251	5.83301	5.83994
POLR2C	5.90966	5.71412	5.86923	5.86659	5.8399
SPRY4	5.80429	5.91198	5.91487	5.7277	5.83971
RPL24	5.57452	5.9672	6.01067	5.80257	5.83874
SOD2	5.78095	6.05476	5.85628	5.66223	5.83856
PHF23	5.7424	5.84433	5.82036	5.94475	5.83796
RALB	5.88773	5.50517	6.12618	5.82812	5.8368
ARHGDIB	5.51882	5.4586	6.37835	5.98963	5.83635
CCAR2	5.82036	5.81415	5.84933	5.85088	5.83368
CLSTN1	5.94646	5.92468	5.68188	5.78095	5.83349
TXNDC17	5.8238	5.91538	5.82419	5.77028	5.83341
NUDC	5.71173	6.06979	5.70799	5.84348	5.83325
ABCF1	5.96068	5.80581	5.75665	5.80968	5.83321
S100A16	6.04713	6.18289	5.22592	5.87668	5.83316
HAS2	6.0803	5.91487	5.50697	5.82948	5.83291
PPP1R18	5.63653	5.75183	6.03555	5.90773	5.83291
DLG5	6.08138	6.04022	5.56482	5.64242	5.83221
STK40	5.64242	5.90502	5.832	5.94935	5.8322
KANK2	5.55446	6.04603	5.90575	5.81994	5.83154
EVL	5.75849	5.64923	6.0232	5.89379	5.83118
ARGLU1	6.13696	5.6081	5.78993	5.7821	5.82927
CLDN6	6.76372	6.87301	4.01442	5.66335	5.82862
THBS1	5.79311	6.0075	5.97727	5.53275	5.82766
ATXN7L3B	5.96287	5.74615	5.74026	5.85349	5.82569
OSTC	5.49803	6.08522	5.87208	5.84663	5.82549
MEX3A	5.88365	5.97529	5.76007	5.6814	5.8251
SPSB3	5.71818	5.8758	5.90292	5.79752	5.8236
TIMM50	5.74722	5.79053	5.88885	5.86749	5.82352
PTP4A1	5.919	5.69668	5.92785	5.75048	5.8235
SF3A1	5.79428	5.83301	5.74182	5.9241	5.8233
ANAPC5	5.86432	5.59776	5.98355	5.83842	5.82101
RTF1	5.86973	5.62348	5.95243	5.83659	5.82056
KLC1	5.91962	5.62854	5.79945	5.93347	5.82027
GTF3C5	5.89379	5.81323	5.70296	5.86522	5.8188
SDC4	6.55022	6.37792	4.50049	5.83412	5.81569
TRIP10	5.87333	5.82419	5.80031	5.76418	5.8155
ANKRD9	5.57361	6.21444	5.63024	5.83941	5.81443
PES1	5.78546	5.89795	5.76558	5.8048	5.81345
SSBP4	5.5691	5.85484	5.94302	5.88567	5.81316
CST2	6.44317	6.41517	4.7442	5.64656	5.81227
RRAGA	5.77847	5.64484	5.88773	5.93706	5.81202
AMPD2	5.64025	5.83587	5.84862	5.92328	5.812
HSPG2	5.88536	6.34082	5.4347	5.58467	5.81139
TCP1	5.8421	5.41889	6.03965	5.94373	5.81109
DHX30	5.81253	5.8318	5.73445	5.86038	5.80979
GTPBP6	5.64525	5.92603	5.79688	5.86887	5.80926
COL9A2	6.01971	6.4892	5.47218	5.25353	5.80865
ATXN7L3	5.92715	5.77504	5.77211	5.7556	5.80748
NAT14	5.62658	6.12864	5.7264	5.74656	5.80705
S100A4	5.61677	5.77951	5.92468	5.90452	5.80637
C1orf198	5.74615	6.13276	5.6834	5.65345	5.80394
IL11RA	5.47437	5.56942	6.19458	5.97727	5.80391
CADM1	5.76474	5.97854	5.62952	5.8421	5.80373
MPDU1	5.69159	5.67925	5.94582	5.89557	5.80306
MRPL38	5.71902	5.88773	5.79809	5.80528	5.80253
LEMD2	5.82569	5.93998	5.68301	5.75337	5.80051
PHLDA1	5.60781	5.87208	5.87795	5.84136	5.7998
DNAJC15	5.83412	5.67216	5.97234	5.716	5.79866
P4HA1	6.15243	5.22125	5.79618	6.02239	5.79806
CHPF2	5.74471	5.93787	5.69216	5.81732	5.79802
EFNA2	5.76714	5.90773	5.78751	5.7256	5.79699
SELENOS	5.76418	5.7498	5.80089	5.86803	5.79573
CCDC167	5.73168	5.75489	5.93855	5.75393	5.79476
TUBG1	5.71412	5.89072	5.83587	5.73334	5.79351
LDB2	5.87971	5.49587	5.84975	5.94646	5.79295
CLIP2	5.63981	5.82036	5.86209	5.84933	5.7929
ATG4B	5.75048	5.832	5.75337	5.83518	5.79276
TEAD3	5.70944	5.83842	5.90701	5.71412	5.79224
IGF2BP1	5.97682	5.95402	5.63699	5.59872	5.79164
SUN1	6.11525	5.67783	5.64798	5.72255	5.7909
CBFB	5.95294	5.85162	5.69159	5.6647	5.79021
FAM213B	5.5286	5.89157	5.85982	5.87423	5.78855
C1orf123	5.81415	5.63699	5.96214	5.73923	5.78813
SSSCA1	5.54934	5.83518	5.98125	5.78676	5.78813
DDTL	5.56157	6.06122	5.78146	5.74821	5.78812
DALRD3	5.71325	5.66031	5.95521	5.82117	5.78749
DNAJB11	5.97234	5.45615	5.89452	5.82683	5.78746
SNX12	5.86298	5.85349	5.73627	5.69411	5.78671
BCKDK	5.67432	5.77351	5.77028	5.92785	5.78649
HOXD13	5.04883	5.79256	6.44317	5.85792	5.78562
PRPF6	5.74102	5.79945	5.78921	5.81014	5.78495
COPB2	6.02239	5.50384	5.76418	5.84862	5.78476
MRPS7	5.78993	5.69492	5.86357	5.78854	5.78424
NAPA	5.78617	5.88567	5.71902	5.74471	5.78389
SEMA6A	5.89157	5.75125	5.76779	5.7246	5.7838
RNASEH2A	5.64163	5.67173	5.94808	5.87168	5.78328
RPL12	5.68065	5.84506	5.83301	5.76982	5.78214
PHC2	5.77951	5.62065	5.86887	5.85936	5.7821
ATP5MF	5.46212	6.166	5.82317	5.6757	5.78175
PDIA3	5.73525	5.99202	5.62658	5.77211	5.78149
SNRNP200	5.95103	5.77118	5.67242	5.72971	5.78109
PDHA1	5.85982	5.64923	5.80889	5.80633	5.78107
UBE2J1	5.86209	5.53942	5.82629	5.88536	5.77829
NSD2	5.95615	5.65644	5.81994	5.67821	5.77769
C11orf84	5.59389	5.92031	5.85484	5.74026	5.77732
DUS1L	5.61053	5.90004	5.85088	5.74182	5.77582
NDRG1	6.24155	5.74102	5.32381	5.79311	5.77487
EEF1B2	5.50561	6.10759	5.68892	5.78921	5.77283
SLC35B1	5.75604	5.54849	5.97425	5.81137	5.77254
EPCAM	6.91322	6.06317	4.37435	5.73106	5.77045
REXO2	5.79618	5.54706	5.93347	5.80089	5.7694
SLIT3	5.666	5.91081	5.63544	5.86143	5.76842
NAPRT	5.5077	6.06226	5.73525	5.76779	5.76825
E2F4	5.758	5.81193	5.74284	5.76007	5.76821
TIMM10	5.40769	5.91709	5.91857	5.82887	5.76806
RETREG2	5.8048	5.93449	5.58715	5.74394	5.76759
DDRGK1	5.73698	5.93426	5.7424	5.65345	5.76677
PHLDB1	5.59472	5.7948	5.97152	5.70526	5.76657
EBP	5.86749	5.90292	5.61144	5.68065	5.76562
CAPG	5.55214	5.88824	5.82887	5.79256	5.76545
INSIG1	6.03764	5.42591	5.54138	6.05476	5.76492
HMGCS1	6.0179	5.47818	5.84306	5.71644	5.76389
ARL6IP5	5.98125	5.46298	5.83518	5.77476	5.76354
[truncated: 36,034 more rows]
