# Supplementary material for: Comparative transcriptome analysis of hESC- and iPSC-derived lentoid bodies
Source: Sci Rep. 2019 Dec 6;9:18552. doi: 10.1038/s41598-019-54258-z (PMC6898283; doi:10.1038/s41598-019-54258-z)
Supplement: Supplementary file 4 — Supplementary Table 3 [file 41598_2019_54258_MOESM4_ESM.xlsx]

## Sheet: Supplementary Table 3
Gene Symbol	Mean (iPSC-derived LBs)	Mean (hESC-derived LBs)	p-val iPSC-derived CECs vs. hESC-derived LBs	liner (FC) iPSC-derived LBs_1Way vs. hESC-derived LBs	log2 (FC) iPSC-derived LBs_1Way vs. hESC-derived LBs	Standared deviation (SD) iPSC-derived LB_1Way vs. hESC-derived LBs
ABCA4	-0.587113	1.70279	1.74657e-06	-4.89022	-2.2899	-6s
ADA2	2.23419	3.99319	0.00107167	-3.38464	-1.759	-6s
ADAMTSL2	3.36484	5.64143	9.62634e-06	-4.8453	-2.27659	-6s
ADORA2B	1.63887	3.39158	9.86862e-05	-3.36991	-1.75271	-6s
ADRB3	-0.2962	2.00899	1.0325e-05	-4.94234	-2.30519	-6s
ANGPTL6	2.96704	4.73182	2.97515e-05	-3.39822	-1.76478	-6s
APCDD1L	1.55383	4.28018	0.000349633	-6.6178	-2.72635	-6s
ARSD	2.42598	4.28606	2.90872e-06	-3.63029	-1.86009	-6s
ART4	0.147312	2.31351	0.000271121	-4.4884	-2.1662	-6s
C19orf81	-0.104444	1.71757	0.000315512	-3.53574	-1.82201	-6s
CALY	0.791101	2.73447	0.000474884	-3.84603	-1.94337	-6s
CAVIN2	2.24676	4.02911	0.00050412	-3.43984	-1.78234	-6s
CCL21	2.47243	5.4458	1.75597e-05	-7.85369	-2.97337	-6s
CILP2	1.04799	3.84329	1.38746e-05	-6.94174	-2.7953	-6s
CLIC3	1.74727	3.53301	0.0304439	-3.44794	-1.78573	-6s
COL4A6	4.55751	6.42863	0.00490407	-3.65816	-1.87112	-6s
CRHBP	6.96541	9.01178	0.000109992	-4.13064	-2.04637	-6s
CYP26A1	2.62201	4.45018	0.00125019	-3.55085	-1.82817	-6s
CYS1	0.653744	2.43533	0.000370733	-3.43805	-1.78159	-6s
DLK2	1.94811	3.73152	0.000624417	-3.44241	-1.78342	-6s
DNASE1L3	2.85728	4.92436	0.000224254	-4.19035	-2.06707	-6s
F2RL3	0.756227	3.59467	0.000807884	-7.15245	-2.83844	-6s
FAM163B	2.58997	5.40149	7.18254e-06	-7.02023	-2.81152	-6s
FOXC2	1.46452	3.73598	1.4479e-05	-4.82814	-2.27147	-6s
FOXD1	3.21842	5.81988	1.91976e-06	-6.06903	-2.60147	-6s
FOXL1	0.255954	2.18154	0.000890776	-3.79892	-1.92559	-6s
GATA2	2.66229	4.43351	0.000494292	-3.41341	-1.77122	-6s
GATA5	0.924948	2.72686	0.0217547	-3.48681	-1.80191	-6s
GBP4	1.93282	4.24882	0.00152249	-4.97949	-2.316	-6s
GFRA3	2.57735	4.96838	6.89127e-05	-5.24532	-2.39103	-6s
GGTLC2	2.18004	3.96974	0.00359516	-3.45744	-1.7897	-6s
GIMAP1-GIMAP5	-0.301596	1.93055	3.08562e-05	-4.69833	-2.23215	-6s
GIMAP2	0.0515197	1.90899	8.83363e-05	-3.62373	-1.85747	-6s
GIPC3	1.37323	3.32522	0.000101099	-3.86907	-1.95199	-6s
GRP	0.280064	2.11734	0.0078292	-3.57334	-1.83727	-6s
GUCA1A	-0.556609	2.36599	0.000602162	-7.58209	-2.9226	-6s
HCAR2	-0.446739	1.64022	0.000376376	-4.24851	-2.08696	-6s
HCST	1.20063	3.08066	0.00459441	-3.68084	-1.88004	-6s
HLA-DQB1	3.73883	6.58108	1.12808e-06	-7.1714	-2.84226	-6s
HLA-DRB1	3.28011	6.49409	1.42995e-06	-9.27909	-3.21398	-6s
HLA-DRB5	1.99383	4.88461	6.70173e-08	-7.41672	-2.89078	-6s
HP	0.914455	2.81854	0.00292608	-3.74273	-1.90409	-6s
HSPA6	-0.035849	2.06182	1.338e-05	-4.28017	-2.09767	-6s
HTR1E	1.97315	3.85573	0.000184729	-3.68736	-1.88259	-6s
HTR7	0.775829	2.58282	0.00031564	-3.49912	-1.80699	-6s
ICOSLG	0.157915	2.09246	0.00109886	-3.82258	-1.93455	-6s
IGF2	3.07619	5.14168	0.000517256	-4.18576	-2.06549	-6s
IGFL2	0.95083	2.94355	0.000350345	-3.97986	-1.99272	-6s
IGKC	1.28137	3.17483	0.0127656	-3.71525	-1.89346	-6s
IGKJ1	2.11288	3.92349	0.0112244	-3.50791	-1.81061	-6s
JPH4	1.639	3.75766	0.000376345	-4.34291	-2.11866	-6s
KCNA3	0.520219	2.98613	0.000138811	-5.52476	-2.46591	-6s
KCND3	0.656669	2.52146	0.00448373	-3.64215	-1.86479	-6s
KCNG2	-0.300294	1.45286	0.0056567	-3.37095	-1.75315	-6s
KCNK3	3.36371	5.13906	0.000343998	-3.4232	-1.77535	-6s
KLHL4	1.1682	3.00594	5.67173e-05	-3.57449	-1.83774	-6s
LOC100996763	0.968053	3.60436	1.25562e-06	-6.21737	-2.6363	-6s
LOC105372343	-0.448194	1.54237	0.000722552	-3.97393	-1.99057	-6s
LRRC73	-0.329795	1.50165	0.00282979	-3.55892	-1.83144	-6s
LY6H	4.13693	6.06247	0.00218743	-3.79879	-1.92554	-6s
LYL1	2.71688	4.5473	0.000385228	-3.55638	-1.83041	-6s
LYSMD2	0.384992	2.15636	8.93706e-05	-3.41378	-1.77137	-6s
MYH14	0.679557	2.43084	0.0109615	-3.36657	-1.75128	-6s
NDNF	1.95516	3.88258	0.00299428	-3.80376	-1.92743	-6s
NKX2-5	3.72458	5.7117	4.93287e-05	-3.96447	-1.98713	-6s
NLRP2	-0.06883	2.44414	0.126814	-5.70795	-2.51297	-6s
NOTUM	-0.598106	1.76041	4.12255e-05	-5.12841	-2.35851	-6s
NPAS2	2.95696	4.79863	0.000331875	-3.58424	-1.84167	-6s
NPR3	2.85278	5.91993	0.00196272	-8.38113	-3.06715	-6s
NPTX2	0.981943	3.38584	0.000132485	-5.2923	-2.40389	-6s
NPY5R	0.65841	2.67337	0.00315467	-4.04169	-2.01496	-6s
NTRK2	0.252296	2.16326	0.000267818	-3.76059	-1.91096	-6s
ODF3B	2.74828	5.1403	7.70761e-05	-5.24891	-2.39202	-6s
PABPC5	0.177473	1.96014	8.60489e-06	-3.44062	-1.78267	-6s
PCBP3	0.540023	2.50184	4.15428e-05	-3.89552	-1.96181	-6s
PCDHB16	2.50487	4.29954	8.89011e-05	-3.46936	-1.79467	-6s
PDE2A	0.636484	2.8762	1.63503e-05	-4.72303	-2.23971	-6s
PDE6G	0.0807514	3.07648	0.000336413	-7.97635	-2.99573	-6s
PENK	3.05413	5.48459	8.28331e-05	-5.39064	-2.43046	-6s
PEX6	3.11211	5.11624	2.49532e-06	-4.01147	-2.00413	-6s
PLPP7	-0.00477091	2.00827	0.000430411	-4.03631	-2.01304	-6s
PPARG	1.38728	3.69326	0.000142659	-4.94503	-2.30598	-6s
PRRT4	1.28706	3.55036	7.88583e-05	-4.80089	-2.2633	-6s
RAB3C	0.502316	2.9588	0.00030609	-5.48876	-2.45648	-6s
RCSD1	1.36203	3.53603	0.000310398	-4.51274	-2.17401	-6s
RGS16	3.10494	5.05287	0.000334634	-3.85821	-1.94793	-6s
RGS5	4.14519	5.89664	0.000476246	-3.36698	-1.75145	-6s
RTL1	3.12013	5.65305	0.000198409	-5.78741	-2.53292	-6s
SCGB3A1	0.0984176	2.16822	0.00589831	-4.19828	-2.0698	-6s
SHC3	1.25424	3.0331	0.000432791	-3.43154	-1.77886	-6s
SLITRK6	1.94084	4.08039	0.000134478	-4.40624	-2.13955	-6s
SOD3	4.39804	6.74717	1.38803e-05	-5.09518	-2.34913	-6s
SPOCD1	-0.413107	1.77027	4.99433e-06	-4.54215	-2.18338	-6s
SPOCK1	2.34752	4.12028	0.000968807	-3.41707	-1.77276	-6s
SRRM3	-0.384153	1.70235	0.000136161	-4.24719	-2.08651	-6s
TDO2	3.91573	6.01117	0.000148433	-4.27359	-2.09545	-6s
TFPI2	7.04592	8.91048	0.000375187	-3.64158	-1.86456	-6s
TGFBR3L	1.84186	3.79841	0.00101253	-3.88131	-1.95654	-6s
TIMP4	-0.52343	1.24385	0.0047608	-3.40412	-1.76728	-6s
TM4SF1	5.67571	7.58168	5.65326e-05	-3.7476	-1.90597	-6s
TMEM108	2.94333	5.05778	9.38698e-06	-4.33026	-2.11446	-6s
TSLP	-0.429048	1.56453	0.00231741	-3.98224	-1.99358	-6s
TYMP	4.93318	6.77134	0.000148579	-3.57555	-1.83816	-6s
VSTM2A	-0.202238	1.86882	0.00023864	-4.20195	-2.07106	-6s
VSTM2L	-0.480966	1.44091	0.000135817	-3.78916	-1.92188	-6s
VWF	-0.0807223	1.88842	0.000951696	-3.91535	-1.96914	-6s
ABCA8	1.74413	3.29055	0.000214339	-2.92091	-1.54642	-3s
ABI3	2.52135	3.83107	0.00019607	-2.47893	-1.30972	-3s
ABTB1	1.72287	3.33924	0.000229665	-3.06603	-1.61637	-3s
ACE	0.618775	2.05082	0.0120017	-2.69829	-1.43205	-3s
ADAMTSL4	1.3038	2.50721	1.58511e-05	-2.30283	-1.20341	-3s
ADCY2	0.373131	2.00445	1.46869e-05	-3.09796	-1.63132	-3s
ADORA1	2.30789	3.63596	0.00103491	-2.51068	-1.32808	-3s
ADRA1B	-0.0737581	1.33782	0.00654791	-2.66028	-1.41158	-3s
AHNAK2	-0.156599	1.21636	0.00354704	-2.59002	-1.37296	-3s
AJM1	2.66073	4.01793	0.0013205	-2.56188	-1.3572	-3s
ALDH1A2	3.84797	5.06156	0.0036697	-2.31915	-1.21359	-3s
AMMECR1	2.61943	4.01526	0.031136	-2.63141	-1.39583	-3s
AMPD3	1.72588	2.95232	9.96072e-05	-2.33989	-1.22644	-3s
ANKRD53	0.141015	1.71789	0.00561038	-2.98322	-1.57687	-3s
ANOS1	1.51237	2.69451	0.00451317	-2.26913	-1.18214	-3s
AP1S2	3.22795	4.50706	0.00191042	-2.4269	-1.27911	-3s
APCDD1	5.93815	7.29986	0.000194679	-2.56989	-1.36171	-3s
APLN	-0.506265	0.893672	0.104426	-2.6389	-1.39994	-3s
AREG	2.72485	4.33268	0.00151632	-3.04793	-1.60783	-3s
ARHGAP4	4.0034	5.30643	0.00246422	-2.46746	-1.30303	-3s
ARHGDIG	0.266449	1.47485	0.00794854	-2.31081	-1.2084	-3s
ASPHD1	1.72399	3.0133	0.000373778	-2.44411	-1.28931	-3s
ASPHD2	0.932502	2.19862	8.46357e-05	-2.40514	-1.26612	-3s
ASPN	1.06559	2.25858	0.00103666	-2.28625	-1.19298	-3s
ASS1	3.21022	4.52647	0.00116775	-2.49017	-1.31624	-3s
ATP6V1G2	0.87721	2.20318	0.0147193	-2.50702	-1.32597	-3s
ATP8A1	0.821509	2.07284	0.00309456	-2.38062	-1.25133	-3s
BDKRB2	0.952948	2.25842	0.00298935	-2.47164	-1.30547	-3s
BEAN1	0.031365	1.45959	0.00653387	-2.69116	-1.42823	-3s
BGN	8.82164	10.1707	0.000262878	-2.54741	-1.34903	-3s
BHLHE41	-0.270853	1.45327	0.000678871	-3.3038	-1.72413	-3s
BHMT	0.869604	2.22671	0.0161777	-2.5617	-1.3571	-3s
BMP6	2.45259	4.04166	0.000294281	-3.00855	-1.58907	-3s
BST2	7.29714	8.61867	0.000520334	-2.49932	-1.32153	-3s
BTBD11	0.65091	1.83823	0.00280823	-2.27729	-1.18732	-3s
C19orf73	-0.167478	1.25066	0.110773	-2.6724	-1.41814	-3s
C1QTNF1	2.23618	3.58069	0.000625585	-2.53943	-1.34451	-3s
C2CD4A	0.990061	2.69063	0.00307087	-3.25029	-1.70057	-3s
C3orf80	2.90124	4.3555	0.000392098	-2.74014	-1.45425	-3s
C5orf49	-0.499467	0.764805	0.0184905	-2.40206	-1.26427	-3s
C8orf31	1.78939	3.07258	0.00822903	-2.43375	-1.28318	-3s
CA13	0.400894	1.63582	0.000150623	-2.35369	-1.23492	-3s
CBLN3	-0.0745349	1.31099	6.2213e-05	-2.61267	-1.38552	-3s
CCDC151	0.304503	1.52615	4.87574e-05	-2.33212	-1.22164	-3s
CCDC9B	0.147648	1.52116	0.00825504	-2.591	-1.37351	-3s
CDH13	5.32311	6.96661	0.00179356	-3.12421	-1.64349	-3s
CEBPB	5.15223	6.41976	7.52545e-05	-2.40748	-1.26753	-3s
CLCN4	1.25385	2.47862	0.000488165	-2.33717	-1.22477	-3s
CLEC11A	6.97254	8.41054	0.000407975	-2.70945	-1.438	-3s
CLEC18B	-0.391472	0.902131	0.000648037	-2.4514	-1.2936	-3s
CLEC4M	0.398663	2.05334	0.003129	-3.14853	-1.65468	-3s
CLTRN	0.771593	2.43929	0.00376506	-3.17708	-1.6677	-3s
CMKLR1	3.0808	4.4304	0.00218132	-2.54841	-1.3496	-3s
CMTM5	0.296112	1.84555	0.00731326	-2.92703	-1.54944	-3s
COBL	2.01476	3.6676	0.0452565	-3.14451	-1.65283	-3s
COL18A1	8.93164	10.2386	0.000527292	-2.47423	-1.30698	-3s
COL4A5	5.54628	6.82434	0.00460413	-2.42512	-1.27806	-3s
COL6A1	9.72882	11.0491	0.000367018	-2.49707	-1.32024	-3s
COL6A2	10.6773	11.8785	7.12495e-05	-2.29935	-1.20122	-3s
COLEC11	6.25233	7.84652	1.72374e-05	-3.01924	-1.59419	-3s
CORO6	2.94355	4.15648	0.00105427	-2.31807	-1.21292	-3s
CP	-0.387788	0.912864	0.0402568	-2.4634	-1.30065	-3s
CPA1	0.67721	2.10709	0.000700417	-2.69424	-1.42988	-3s
CRB2	3.07264	4.67703	0.00412744	-3.04067	-1.60439	-3s
CRLF1	3.46452	5.07836	4.51547e-05	-3.06065	-1.61384	-3s
CRYGS	1.24394	2.53823	0.00918513	-2.45257	-1.29429	-3s
CXCL11	0.598848	1.87502	0.0183744	-2.42195	-1.27617	-3s
CYGB	5.19341	6.86128	5.8611e-06	-3.17746	-1.66787	-3s
DHDH	0.871252	2.30052	0.00132157	-2.6931	-1.42927	-3s
DKK2	3.77538	5.08725	0.00105304	-2.48263	-1.31187	-3s
DLX5	1.21173	2.70829	0.0157162	-2.82169	-1.49656	-3s
DOK5	0.969249	2.43096	1.44082e-05	-2.75434	-1.46171	-3s
DRP2	0.42226	2.00445	0.00139576	-2.99424	-1.58219	-3s
DUOX2	-0.43148	1.11254	0.00393945	-2.91607	-1.54402	-3s
DYSF	2.70864	3.91387	0.000115937	-2.30573	-1.20522	-3s
EBI3	1.21663	2.63127	0.000429507	-2.66593	-1.41464	-3s
ECSCR	3.55264	5.05757	0.000350673	-2.83811	-1.50493	-3s
EDN1	2.24393	3.87255	7.33649e-05	-3.09217	-1.62862	-3s
EGFL7	8.2683	9.709	0.000501738	-2.71453	-1.4407	-3s
ELF4	2.68946	3.88825	0.00075159	-2.29547	-1.19879	-3s
ENDOD1	3.57628	4.93796	0.00254506	-2.56985	-1.36168	-3s
ENPP1	2.95812	4.28149	0.0186227	-2.5025	-1.32337	-3s
ERVH48-1	2.98936	4.17201	0.00342682	-2.26994	-1.18266	-3s
EVX1	2.88554	4.23428	0.000136903	-2.54689	-1.34873	-3s
EXOC3L1	1.79731	3.37875	0.000175474	-2.99268	-1.58144	-3s
EXOC3L2	2.61826	4.35155	0.000288752	-3.32484	-1.73329	-3s
FABP6	-0.0894898	1.55834	0.0372744	-3.13361	-1.64783	-3s
FAM162B	0.788988	2.42362	0.00398496	-3.10509	-1.63463	-3s
FAM20A	3.41676	4.96928	2.12676e-05	-2.9333	-1.55252	-3s
FAM43B	1.56762	2.85045	0.0010263	-2.43314	-1.28282	-3s
FBXL8	1.70002	2.94694	0.00221512	-2.37335	-1.24693	-3s
FCRLB	-0.213955	1.13114	0.00249576	-2.54048	-1.3451	-3s
FNDC11	0.751504	1.92511	0.00285961	-2.25575	-1.17361	-3s
FOSL1	1.15088	2.64545	3.50835e-05	-2.8178	-1.49457	-3s
FOXQ1	4.98457	6.16231	0.0169238	-2.26222	-1.17774	-3s
FXYD5	6.30547	7.60594	0.00108906	-2.4631	-1.30048	-3s
FZD9	1.33069	2.66954	0.000248907	-2.52949	-1.33885	-3s
GABRE	0.692646	2.42374	0.00339123	-3.31978	-1.73109	-3s
GAL	2.18907	3.7671	0.00464041	-2.98562	-1.57803	-3s
GBGT1	3.84336	5.11708	2.6603e-05	-2.41784	-1.27372	-3s
GBP2	1.62434	3.3383	0.000270026	-3.2806	-1.71396	-3s
GFRA1	2.12627	3.32909	0.000790557	-2.30189	-1.20282	-3s
GGN	0.0111575	1.62871	0.000284463	-3.06854	-1.61755	-3s
GGT1	4.64666	6.12797	0.00032124	-2.79202	-1.48131	-3s
GIMAP1	1.62804	3.17455	0.00245776	-2.92109	-1.54651	-3s
GIMAP4	2.57112	3.79645	0.00100401	-2.33809	-1.22533	-3s
GIMAP8	0.322504	1.88577	0.000170379	-2.95522	-1.56327	-3s
GMFG	2.69818	3.94894	0.00337505	-2.37968	-1.25077	-3s
GNAL	1.45646	2.81498	0.000190668	-2.56422	-1.35852	-3s
GNAO1	2.02301	3.39867	0.00451538	-2.59486	-1.37566	-3s
GPBAR1	1.70279	3.04292	0.0021117	-2.53174	-1.34013	-3s
GPM6B	3.46414	4.81527	0.00120697	-2.55111	-1.35113	-3s
GPR143	2.36836	4.01037	9.61607e-05	-3.12102	-1.64202	-3s
GPR4	0.58139	2.02624	8.35352e-05	-2.72235	-1.44485	-3s
GRIN2D	4.30888	5.82872	3.37946e-05	-2.86759	-1.51984	-3s
GRIN3B	1.08666	2.37214	0.00165632	-2.43763	-1.28548	-3s
GRPR	0.0141504	1.54471	0.00281346	-2.88898	-1.53056	-3s
GSC	2.44295	3.74386	0.0316295	-2.46384	-1.30091	-3s
H2AFJ	3.99909	5.18425	0.000127974	-2.27388	-1.18516	-3s
HAPLN1	5.36619	6.85538	0.00071371	-2.80731	-1.48919	-3s
HECW2	1.44259	2.7458	0.000906462	-2.46777	-1.30321	-3s
HGF	4.45831	5.84522	0.00575984	-2.61518	-1.38691	-3s
HHIPL1	2.98848	4.35348	0.000908327	-2.57577	-1.365	-3s
HIVEP3	0.83364	2.51105	0.000274365	-3.19853	-1.67741	-3s
HLA-DQA1	0.284552	1.66801	0.0139201	-2.60892	-1.38345	-3s
HS3ST3B1	3.30121	4.59005	0.00396621	-2.44332	-1.28884	-3s
HSPB7	2.25356	3.66901	0.000966126	-2.66744	-1.41545	-3s
HSPB8	2.27646	3.74713	0.000230963	-2.7715	-1.47067	-3s
HTRA1	7.96653	9.37318	9.25807e-05	-2.6512	-1.40665	-3s
HTRA3	6.64432	8.33446	9.94448e-05	-3.22688	-1.69014	-3s
IL18R1	0.681611	1.87906	0.0181185	-2.29334	-1.19745	-3s
IL6	1.90654	3.48534	0.00137751	-2.9872	-1.5788	-3s
IL7R	0.621364	2.2953	0.000184388	-3.19084	-1.67394	-3s
INHBE	-0.59956	0.686151	0.00945579	-2.43802	-1.28571	-3s
INS-IGF2	12.0527	13.4438	0.000256799	-2.62291	-1.39117	-3s
IP6K3	0.420845	2.10565	0.00103768	-3.21498	-1.68481	-3s
IRS2	2.76252	4.02059	0.000864205	-2.39175	-1.25806	-3s
ITGA11	5.24586	6.68071	0.00179248	-2.70355	-1.43485	-3s
JPH3	3.55773	4.77966	0.000106923	-2.33259	-1.22193	-3s
KCNC4	1.0734	2.50289	0.000175663	-2.69352	-1.42949	-3s
KCND1	1.55985	2.81212	5.2198e-05	-2.38215	-1.25227	-3s
KCND2	0.166537	1.50178	0.0289538	-2.52318	-1.33524	-3s
KCNN2	3.46612	5.03661	0.000848137	-2.97006	-1.57049	-3s
KCNQ1	1.7162	3.24768	0.000271986	-2.89083	-1.53148	-3s
KDR	4.81122	6.14002	0.0136603	-2.51194	-1.3288	-3s
KIAA1614	0.757338	2.04035	0.000420726	-2.43346	-1.28301	-3s
KLF9	-0.0727202	1.51569	0.00383771	-3.00718	-1.58841	-3s
KLHL14	2.84765	4.21194	0.00600357	-2.57451	-1.3643	-3s
KLHL6	0.505404	1.90894	0.00401846	-2.64549	-1.40353	-3s
KRT17	2.15178	3.32684	0.00928859	-2.25802	-1.17506	-3s
LAMC3	5.07274	6.30004	0.000984397	-2.34128	-1.2273	-3s
LCN1	1.33842	2.9862	0.002278	-3.1335	-1.64777	-3s
LCNL1	-0.252886	1.02121	0.0540379	-2.41847	-1.27409	-3s
LCP2	0.947646	2.35754	0.000216516	-2.65717	-1.40989	-3s
LINGO2	0.0744795	1.49358	8.67746e-05	-2.67418	-1.4191	-3s
LOC100996717	2.40688	3.91851	1.28001e-06	-2.85132	-1.51163	-3s
LOC101927824	-0.320334	1.21502	0.00221193	-2.8986	-1.53536	-3s
LOC101929959	0.191058	1.36388	0.0388345	-2.25453	-1.17282	-3s
LOC102723996	-0.386167	1.26216	0.0140092	-3.13471	-1.64833	-3s
LOC102724965	-0.295228	1.01334	0.00915843	-2.47695	-1.30856	-3s
LOC105373381	-0.125071	1.30847	0.0671235	-2.70108	-1.43354	-3s
LOC105376777	-0.259056	1.0143	0.023772	-2.41724	-1.27336	-3s
LOC107984355	1.09312	2.66206	0.0317508	-2.96685	-1.56893	-3s
LOC107984851	1.14297	2.51393	0.0200726	-2.58641	-1.37095	-3s
LOC107987020	2.11536	3.64664	5.95052e-06	-2.89041	-1.53128	-3s
LOC441204	1.99613	3.2286	0.00313897	-2.34968	-1.23247	-3s
LRP11	4.19152	5.51304	0.00204961	-2.49928	-1.32151	-3s
LRP1B	-0.280671	0.995918	0.00883019	-2.42265	-1.27659	-3s
LRRC55	0.570383	2.27691	0.00318237	-3.26374	-1.70653	-3s
LRRK1	-0.396014	1.16046	0.00575998	-2.94135	-1.55648	-3s
LSAMP	3.44028	5.01048	0.00140051	-2.96946	-1.5702	-3s
LTBP2	4.21309	5.44044	0.01204	-2.34137	-1.22735	-3s
LYNX1	1.25342	2.44107	0.0156326	-2.2778	-1.18764	-3s
MARCH4	0.678348	2.33988	0.0012177	-3.16352	-1.66153	-3s
MASP1	3.54397	5.17233	0.00157609	-3.09161	-1.62836	-3s
MATN1	-0.495395	0.797997	0.000138459	-2.45104	-1.29339	-3s
MBNL3	2.41096	3.61345	0.050835	-2.30136	-1.20249	-3s
MCHR1	4.216	5.7063	0.00021352	-2.80948	-1.4903	-3s
MEDAG	1.11843	2.82632	0.000798574	-3.26681	-1.70788	-3s
MGLL	2.14966	3.39453	0.000407748	-2.36997	-1.24487	-3s
MICB	-0.423734	0.750932	0.00379442	-2.25741	-1.17467	-3s
MID1	2.86209	4.09525	0.00222523	-2.35081	-1.23316	-3s
MIXL1	1.12955	2.7387	0.0216039	-3.05071	-1.60914	-3s
MMP23B	5.55114	6.84772	0.000123902	-2.45647	-1.29658	-3s
MMP28	4.04547	5.58604	0.000856687	-2.90911	-1.54058	-3s
MMRN1	0.00824428	1.34709	0.00174598	-2.52949	-1.33885	-3s
MORC4	3.26006	4.54344	1.90738e-06	-2.43409	-1.28338	-3s
MRGPRF	2.39613	3.99887	0.000754545	-3.0372	-1.60274	-3s
MT2A	4.46154	5.6742	0.00336062	-2.31765	-1.21266	-3s
MTUS2	-0.314346	1.06125	0.0422357	-2.59475	-1.3756	-3s
MXRA5	4.76274	6.28012	0.000834968	-2.86271	-1.51738	-3s
MYL10	-0.375305	1.31592	0.0136326	-3.22932	-1.69123	-3s
NCOA7	1.73991	3.32187	0.00208168	-2.99376	-1.58196	-3s
NKX3-2	1.59382	2.78976	0.00448136	-2.29093	-1.19593	-3s
NLRP1	0.0562801	1.24508	0.00455133	-2.27964	-1.1888	-3s
NOS3	3.15371	4.4686	0.000367776	-2.48783	-1.31489	-3s
NOTCH2NL	2.67525	4.16206	2.28772e-06	-2.8027	-1.48682	-3s
NPR1	3.85287	5.57808	0.000132268	-3.30628	-1.72521	-3s
NPTXR	1.47278	3.21687	0.00310062	-3.34983	-1.74409	-3s
NR5A2	-0.241186	1.28017	0.0107038	-2.87061	-1.52136	-3s
NRG3	0.162152	1.75782	8.39242e-05	-3.02235	-1.59567	-3s
NUDT18	1.56255	2.7476	0.000133785	-2.27371	-1.18505	-3s
OBP2A	-0.0141475	1.20981	0.0636493	-2.33587	-1.22396	-3s
ODF3L1	0.096823	1.79204	0.00690469	-3.23825	-1.69521	-3s
OIT3	2.56732	3.89824	0.00230219	-2.51564	-1.33092	-3s
P2RY1	3.66636	5.07479	0.0206318	-2.65448	-1.40843	-3s
PANO1	1.68645	2.87624	0.00236458	-2.28119	-1.18979	-3s
PAPPA	3.77291	5.41451	0.00990257	-3.12012	-1.6416	-3s
PAQR6	1.60385	3.30331	0.00201006	-3.24778	-1.69945	-3s
PCDH11X	-0.389261	0.809385	0.0212233	-2.29524	-1.19865	-3s
PCDHB10	2.37141	3.61066	4.91003e-05	-2.36077	-1.23926	-3s
PCDHB11	0.599009	2.1018	0.00172431	-2.8339	-1.50279	-3s
PCDHB7	0.29957	1.7045	0.000847484	-2.64805	-1.40493	-3s
PCDHB9	2.26852	3.6531	0.000472418	-2.61095	-1.38458	-3s
PDE4B	2.62195	3.98606	0.0102268	-2.57418	-1.36411	-3s
PDE7B	1.0899	2.48822	0.00785083	-2.63594	-1.39832	-3s
PEBP4	-0.230205	1.43961	0.00383403	-3.18173	-1.66981	-3s
PF4	0.670301	2.34767	0.291327	-3.19844	-1.67737	-3s
PHF24	-0.0894684	1.51536	0.00207324	-3.04159	-1.60483	-3s
PHLDA2	4.53643	6.03037	0.000336333	-2.81656	-1.49394	-3s
PITPNM3	0.0617195	1.52183	0.0405312	-2.75129	-1.46011	-3s
PLA2G5	1.44407	2.90196	0.000470095	-2.74707	-1.45789	-3s
PLAU	2.56965	4.21649	0.000712487	-3.13146	-1.64684	-3s
PLXNA4	0.898013	2.60297	0.0100292	-3.26019	-1.70496	-3s
PLXNB3	0.601497	1.97346	0.000499384	-2.58822	-1.37196	-3s
PNMA8B	1.23269	2.61672	0.000336627	-2.60997	-1.38403	-3s
PNMT	-0.571464	0.957101	0.0147611	-2.88499	-1.52856	-3s
PRCD	1.18955	2.91759	0.00103736	-3.31278	-1.72804	-3s
PRDM6	2.52971	3.8094	0.00227442	-2.42786	-1.27969	-3s
PRKX	1.90442	3.5636	0.000673415	-3.15836	-1.65918	-3s
PROB1	1.59906	2.91281	0.000765591	-2.48587	-1.31375	-3s
PRRT1	1.19781	2.38535	0.00902308	-2.27765	-1.18755	-3s
PTPRB	0.737288	2.35123	0.000336743	-3.06088	-1.61395	-3s
RAB27B	0.738108	2.41505	0.00392455	-3.1975	-1.67695	-3s
RASIP1	3.28376	4.53285	0.000329287	-2.37693	-1.2491	-3s
REN	3.88598	5.17459	0.00537744	-2.44293	-1.28861	-3s
RGS17	-0.453314	1.09222	0.00379529	-2.91912	-1.54553	-3s
RGS4	2.48666	4.02624	0.059593	-2.90709	-1.53958	-3s
RNF223	0.161821	1.72268	0.0190439	-2.95029	-1.56085	-3s
ROBO3	0.345283	1.5208	0.00669665	-2.25874	-1.17552	-3s
RUNDC3A	-0.540122	1.14241	0.00865101	-3.20991	-1.68253	-3s
S100A3	0.724706	2.08977	0.0109184	-2.57587	-1.36506	-3s
SERPINI1	2.04714	3.30308	0.000542027	-2.38823	-1.25594	-3s
SEZ6L	1.17956	2.411	0.0216062	-2.34801	-1.23144	-3s
SH2D2A	0.736118	2.21554	0.000941139	-2.78837	-1.47942	-3s
SHD	1.35073	2.85843	0.0253917	-2.84358	-1.50771	-3s
SHISA4	3.21257	4.50187	0.00335659	-2.44409	-1.2893	-3s
SHROOM2	3.32944	4.62449	0.00421546	-2.45386	-1.29505	-3s
SLC13A3	0.87575	2.15454	0.00111605	-2.42636	-1.27879	-3s
SLC16A2	2.88242	4.43147	0.000623046	-2.92624	-1.54905	-3s
SLC22A3	4.19536	5.65329	0.000798279	-2.74713	-1.45793	-3s
SLC35G2	-0.468521	0.907752	0.027953	-2.59597	-1.37627	-3s
SLC39A2	1.00608	2.48208	0.00332205	-2.78177	-1.476	-3s
SLC6A17	2.05006	3.24338	0.00747667	-2.28679	-1.19332	-3s
SNCG	3.15191	4.44855	0.00687529	-2.45657	-1.29664	-3s
SOBP	2.47016	3.70342	5.29987e-05	-2.35098	-1.23326	-3s
SPRED3	0.277982	1.96336	1.31142e-05	-3.21624	-1.68537	-3s
SPRN	-0.0142741	1.43996	0.000780849	-2.74011	-1.45423	-3s
SRPX2	5.52996	6.94305	0.000570293	-2.66306	-1.41309	-3s
STAB1	3.45367	4.9989	0.000245395	-2.9185	-1.54523	-3s
STS	0.43877	1.73822	0.000480918	-2.46135	-1.29945	-3s
STXBP5	1.99098	3.20317	0.000631877	-2.3169	-1.21219	-3s
SYN1	-0.224863	1.35584	0.00012466	-2.99115	-1.5807	-3s
SYT1	1.17529	2.92382	0.0001203	-3.36016	-1.74853	-3s
SYT9	1.15411	2.82765	0.00081866	-3.18996	-1.67354	-3s
TAL1	0.651365	2.31098	0.000861768	-3.15932	-1.65961	-3s
TAPBPL	1.02463	2.75298	0.000769116	-3.31348	-1.72835	-3s
TBC1D8B	0.827164	2.37379	0.000751685	-2.92132	-1.54662	-3s
TBX3	4.58976	6.2321	0.00044491	-3.12171	-1.64234	-3s
TBXA2R	2.68701	4.15335	7.92088e-05	-2.7632	-1.46634	-3s
TCF15	3.33104	4.66759	0.00160821	-2.52547	-1.33655	-3s
TDRD10	-0.256263	1.46332	0.00542184	-3.29342	-1.71959	-3s
TLR4	1.35905	2.90994	0.00126377	-2.92999	-1.5509	-3s
TMC8	1.21027	2.92554	0.00240142	-3.28359	-1.71527	-3s
TMEM121	4.10221	5.287	0.00175437	-2.27331	-1.18479	-3s
TMEM132C	0.445881	1.68376	0.00834871	-2.35851	-1.23788	-3s
TMEM158	4.80131	6.21929	0.0047063	-2.67211	-1.41798	-3s
TMEM187	3.23661	4.86664	3.8428e-06	-3.09519	-1.63003	-3s
TMEM190	2.51189	3.87138	0.00628894	-2.56595	-1.35949	-3s
TMEM255B	1.81952	3.36912	0.0055075	-2.92737	-1.5496	-3s
TMEM63C	0.453997	1.71063	0.00014324	-2.38937	-1.25663	-3s
TMIGD2	1.60626	3.13805	0.0011434	-2.89144	-1.53179	-3s
TNFRSF6B	3.29025	4.68328	0.000820693	-2.6263	-1.39303	-3s
TNNI2	-0.187225	1.17939	0.00970813	-2.57864	-1.36661	-3s
TNXB	0.30636	1.74283	0.000734838	-2.70658	-1.43647	-3s
TOX2	2.23535	3.42187	0.00074956	-2.27603	-1.18652	-3s
TRIM47	2.87736	4.26766	0.000764751	-2.62133	-1.3903	-3s
TRI-TAT2-2	-0.527809	0.88198	0.0477587	-2.65698	-1.40979	-3s
TRR-TCT1-1	-0.222723	1.04347	0.14361	-2.40527	-1.2662	-3s
UCN	0.816873	2.45026	0.013019	-3.10241	-1.63339	-3s
USHBP1	0.420873	1.81062	0.000753976	-2.62034	-1.38975	-3s
WNT11	2.68138	3.87815	0.00210892	-2.29225	-1.19677	-3s
WNT2B	0.0420459	1.2304	0.0305011	-2.27893	-1.18836	-3s
YPEL4	-0.0371914	1.32701	0.0255241	-2.57433	-1.3642	-3s
ZDBF2	0.958252	2.15774	0.0294786	-2.29658	-1.19949	-3s
ZDHHC11	1.58019	2.75301	0.004194	-2.25452	-1.17282	-3s
ZDHHC11B	0.115204	1.3763	0.000223631	-2.39678	-1.2611	-3s
ZG16B	0.0448321	1.22196	0.0285321	-2.26126	-1.17713	-3s
ZNF558	1.82163	2.99984	0.000229858	-2.26296	-1.17821	-3s
ZNF575	1.01225	2.70327	0.00390471	-3.22883	-1.69101	-3s
ZNF843	0.0299883	1.62487	0.000171381	-3.02069	-1.59488	-3s
ZRSR2	1.66437	2.98162	0.00553103	-2.4919	-1.31725	-3s
A1BG	3.60514	4.56357	0.0121302	-1.94319	-0.958424	-2s
ABCA3	0.605379	1.51051	0.0170482	-1.87271	-0.905127	-2s
ABCC4	2.88336	3.47949	0.0786746	-1.51166	-0.596134	-2s
ABCD1	3.63767	4.32144	0.0101445	-1.60634	-0.683773	-2s
ABHD15	2.13102	3.02655	0.0146609	-1.86028	-0.895522	-2s
ABLIM3	-0.450136	0.226024	0.112959	-1.59788	-0.676161	-2s
ACBD4	2.05102	2.66691	0.0109272	-1.5325	-0.615891	-2s
ACHE	1.84468	2.53526	0.00878867	-1.61393	-0.690577	-2s
ACSL4	2.24605	3.01372	0.0272716	-1.70251	-0.767665	-2s
ADA	4.4191	5.19354	0.00072272	-1.71052	-0.774439	-2s
ADAM12	5.43043	6.44009	0.0381351	-2.01343	-1.00966	-2s
ADAM15	4.94208	5.74398	0.00155928	-1.7434	-0.801904	-2s
ADAMTS13	3.62351	4.41011	0.0069255	-1.725	-0.786597	-2s
ADAMTS14	1.65742	2.52356	0.00155624	-1.82278	-0.866137	-2s
ADAMTS2	4.40388	5.32257	0.0175722	-1.89039	-0.918683	-2s
ADAMTS4	1.87158	2.79864	0.00476858	-1.90141	-0.927067	-2s
ADAMTSL1	1.03941	1.72218	0.0561096	-1.60522	-0.682769	-2s
ADARB2	1.20314	2.28043	0.015552	-2.11007	-1.07729	-2s
ADCY3	2.56253	3.35701	0.0031934	-1.73445	-0.794475	-2s
ADCY4	1.80305	2.7371	0.00562434	-1.91063	-0.934049	-2s
ADGRA2	8.1849	8.99828	0.00320553	-1.75732	-0.813377	-2s
ADGRE2	-0.131042	0.869214	0.0353161	-2.00036	-1.00026	-2s
ADGRF4	-0.389323	0.395617	0.00818907	-1.72302	-0.78494	-2s
ADM2	1.9856	3.0814	0.0406645	-2.13732	-1.0958	-2s
ADORA2A	3.64619	4.32895	0.0164506	-1.60521	-0.682759	-2s
ADPRH	0.0741791	0.717749	0.179096	-1.56219	-0.64357	-2s
ADRA2A	3.48204	4.48072	0.0228432	-1.99816	-0.998675	-2s
AFAP1L2	4.59732	5.45402	0.00125309	-1.81089	-0.8567	-2s
AGA	2.12809	2.95531	0.00376288	-1.77427	-0.827225	-2s
AGAP11	0.230644	1.08725	0.057749	-1.81077	-0.856602	-2s
AHR	2.84642	3.55862	0.073564	-1.63831	-0.712207	-2s
AHRR	2.53304	3.48829	0.00637017	-1.93893	-0.955258	-2s
AKAP17A	0.0997978	0.808838	0.000961739	-1.63472	-0.70904	-2s
ALDH16A1	4.57857	5.19281	0.0134046	-1.53075	-0.614236	-2s
ALDH1L2	1.60919	2.21965	0.00349687	-1.52675	-0.610466	-2s
ALG13	3.63598	4.70888	0.000118369	-2.10365	-1.07289	-2s
ALPK2	1.1503	1.8935	0.000294717	-1.67388	-0.743198	-2s
ALPL	2.51645	3.32004	0.0354272	-1.74544	-0.803589	-2s
AMIGO2	2.88865	3.71485	0.0331709	-1.77301	-0.826201	-2s
AMPH	0.104045	1.25518	0.00210313	-2.22089	-1.15114	-2s
AMY2B	1.3351	2.01344	0.0525173	-1.60029	-0.678338	-2s
ANGPTL4	5.11779	6.24873	0.00421936	-2.19001	-1.13094	-2s
ANKRD1	4.51491	5.28197	0.0014264	-1.70179	-0.767055	-2s
ANKRD34A	0.571966	1.53315	0.028733	-1.9469	-0.96118	-2s
ANKRD37	1.08117	2.10257	0.0182354	-2.0299	-1.02141	-2s
ANKRD39	3.42513	4.1893	0.00665666	-1.69839	-0.764166	-2s
ANKS1A	4.29302	5.21456	0.017248	-1.89415	-0.921548	-2s
ANO1	4.14461	5.30433	0.000362002	-2.23413	-1.15971	-2s
ANO4	2.19038	3.29842	1.04229e-05	-2.15553	-1.10805	-2s
ANTXR1	6.55997	7.28564	0.0214773	-1.65367	-0.725672	-2s
ANXA2R	2.23911	2.86707	0.042755	-1.54538	-0.627961	-2s
APBA3	4.36902	4.96276	0.0406997	-1.50915	-0.593737	-2s
APC2	-0.479071	0.220479	0.00639903	-1.624	-0.69955	-2s
APLF	0.803914	1.48661	0.00443833	-1.60514	-0.682699	-2s
APLNR	4.11395	5.17745	0.000901032	-2.08999	-1.0635	-2s
APOBEC3D	1.17131	1.94994	0.00376676	-1.7155	-0.778632	-2s
APOL6	-0.581216	0.123556	0.255236	-1.62989	-0.704771	-2s
APOO	2.19759	3.27675	0.000215797	-2.1128	-1.07916	-2s
ARAP3	4.67109	5.32942	0.000404271	-1.57826	-0.658335	-2s
ARHGAP22	3.61344	4.24321	0.163161	-1.54732	-0.629775	-2s
ARHGAP25	0.123086	1.18	0.000327313	-2.08047	-1.05691	-2s
ARHGDIB	5.83635	6.89492	0.00609508	-2.08287	-1.05857	-2s
ARHGEF3	4.07909	4.67333	0.0423962	-1.50968	-0.594242	-2s
ARHGEF6	1.71662	2.67215	0.0113721	-1.9393	-0.955535	-2s
ARID5A	2.39451	3.01619	0.0333783	-1.53866	-0.621677	-2s
ARL10	3.06973	3.87631	0.0505187	-1.74906	-0.806583	-2s
ARL4D	4.70569	5.35048	0.01459	-1.56351	-0.64479	-2s
ARRDC2	2.42344	3.40173	0.000657787	-1.97013	-0.978289	-2s
ARSG	0.627549	1.55204	0.0199527	-1.89802	-0.924493	-2s
ASIC3	1.16139	1.96933	0.0173286	-1.75071	-0.80794	-2s
ATG4A	1.52289	2.63977	0.0011208	-2.16878	-1.11688	-2s
ATG9B	1.76231	2.75205	0.00448921	-1.98583	-0.98974	-2s
ATL1	-0.182477	0.560857	0.0140954	-1.67404	-0.743334	-2s
ATP10A	1.561	2.24808	0.0106423	-1.61003	-0.687084	-2s
AZIN2	2.16882	2.91583	0.00289206	-1.67831	-0.747006	-2s
B3GALT4	1.36371	2.51084	0.00193507	-2.21473	-1.14713	-2s
B3GNT9	4.49838	5.46414	0.000205701	-1.95309	-0.965761	-2s
B4GALNT1	-0.20991	0.69337	0.0343863	-1.87031	-0.90328	-2s
BACE2	3.45448	4.29887	0.000108445	-1.79551	-0.844391	-2s
BAIAP3	0.958058	2.09566	0.00314063	-2.20015	-1.1376	-2s
BAMBI	8.34607	9.19071	0.00389614	-1.79581	-0.844638	-2s
BATF3	0.52839	1.42168	0.00746314	-1.85741	-0.893294	-2s
BBC3	4.95222	5.71121	0.00536553	-1.69231	-0.758993	-2s
BCAR3	3.73076	4.73342	0.00143585	-2.00368	-1.00265	-2s
BCL3	4.78096	5.67533	0.0041833	-1.8588	-0.894371	-2s
BCL6	2.97464	3.77481	0.000479418	-1.7413	-0.800165	-2s
BCL6B	3.76676	4.59674	0.00844007	-1.77766	-0.829982	-2s
BCORL1	2.97177	3.59009	0.00453008	-1.53509	-0.618326	-2s
BDNF	2.25263	2.85674	0.0352938	-1.52004	-0.604107	-2s
BEGAIN	4.20418	4.95192	0.0357516	-1.67916	-0.747744	-2s
BEST1	-0.194814	0.55479	0.0973121	-1.68133	-0.749604	-2s
BICDL2	0.0925053	0.762936	0.404311	-1.59155	-0.670431	-2s
BMP5	3.54893	4.19592	0.0150253	-1.56589	-0.646987	-2s
BOK	5.6045	6.35283	0.00391493	-1.67984	-0.748327	-2s
BTBD19	2.25433	3.13813	0.00610937	-1.84522	-0.883796	-2s
BTNL9	-0.594461	0.163447	0.0454794	-1.69104	-0.757908	-2s
C11orf71	2.92832	3.57014	0.0053808	-1.5603	-0.641822	-2s
C11orf96	4.87887	5.5757	0.00322622	-1.62094	-0.696832	-2s
C12orf60	0.699056	1.55705	0.000830364	-1.81252	-0.857996	-2s
C12orf76	0.107425	0.699996	0.0325627	-1.50793	-0.592571	-2s
C16orf45	3.9028	4.55726	0.000384587	-1.57402	-0.654456	-2s
C16orf86	1.35647	1.96606	0.0213743	-1.52583	-0.609591	-2s
C16orf95	2.59462	3.22788	0.0151447	-1.55106	-0.633257	-2s
C17orf100	2.2855	3.10067	0.00361204	-1.75951	-0.815175	-2s
C17orf82	-0.198931	0.909027	0.0373206	-2.1554	-1.10796	-2s
C19orf71	1.77155	2.37918	0.0242918	-1.52375	-0.607628	-2s
C1orf21	5.21046	5.95233	0.026824	-1.67234	-0.741867	-2s
C1orf229	-0.377185	0.364695	0.211261	-1.67235	-0.74188	-2s
C1QTNF5	4.49119	5.41399	0.000359381	-1.89579	-0.922796	-2s
C1QTNF6	5.92723	7.01899	0.000161632	-2.13133	-1.09176	-2s
C22orf15	0.239857	0.836694	0.319235	-1.5124	-0.596837	-2s
C2CD2L	1.85266	2.94226	0.0142629	-2.12816	-1.08961	-2s
C2CD4B	2.28817	3.43669	0.022734	-2.21686	-1.14852	-2s
C3orf35	-0.380717	0.235779	0.105678	-1.53315	-0.616496	-2s
C3orf67	0.246978	0.937096	0.00862517	-1.61342	-0.690118	-2s
C4orf47	0.220548	0.975568	0.202563	-1.68766	-0.75502	-2s
C9orf129	2.02681	2.71448	0.00158764	-1.61068	-0.687667	-2s
C9orf47	6.6885	7.28413	0.190609	-1.51114	-0.595633	-2s
CA3	1.00431	2.03417	0.0291634	-2.04184	-1.02987	-2s
CA5B	1.79246	2.87812	7.42895e-05	-2.12234	-1.08566	-2s
CACNA2D1	1.35945	2.00561	0.0429485	-1.565	-0.646164	-2s
CALCRL	2.99715	3.88176	0.0485842	-1.84627	-0.884611	-2s
CALHM6	0.0380581	1.13597	0.0373186	-2.14045	-1.09791	-2s
CAMK1G	2.12705	2.82724	0.0413166	-1.62471	-0.700185	-2s
CARD6	-0.16914	0.900237	0.000281056	-2.09853	-1.06938	-2s
CASC10	3.02866	3.76263	0.00312684	-1.66321	-0.73397	-2s
CASTOR1	4.39172	4.98906	0.00389289	-1.51293	-0.597346	-2s
CASZ1	0.0940669	0.846092	3.40916e-06	-1.68416	-0.752026	-2s
CCDC183	3.57542	4.32401	0.0295924	-1.68015	-0.748594	-2s
CCDC184	4.23551	5.04274	0.00825072	-1.74985	-0.807229	-2s
CCDC189	2.1411	2.98677	0.00895161	-1.7971	-0.845668	-2s
CCDC71L	5.19159	6.08317	0.000649165	-1.85521	-0.891579	-2s
CCDC78	0.2247	1.19586	0.0143137	-1.96042	-0.971161	-2s
CCDC85B	6.5782	7.24219	0.00770794	-1.58446	-0.663988	-2s
CCDC85C	4.31439	4.93475	0.109887	-1.53727	-0.620367	-2s
CCDC88B	0.0986551	0.769014	0.0189691	-1.59147	-0.670359	-2s
CCDC96	0.240438	1.27312	0.0118636	-2.04583	-1.03268	-2s
CCM2L	1.7363	2.42529	0.0030736	-1.61216	-0.688992	-2s
CCND1	7.4187	8.03962	0.126315	-1.53786	-0.620925	-2s
CCNJL	4.3203	5.17294	0.0246152	-1.8058	-0.852636	-2s
CD109	1.53144	2.52852	0.030876	-1.99596	-0.99708	-2s
CD177	0.472097	1.10435	0.363853	-1.54999	-0.632254	-2s
CD248	6.81224	7.64482	0.00384957	-1.78087	-0.832581	-2s
CD27	0.521515	1.66579	0.000189751	-2.21035	-1.14428	-2s
CD40	2.76803	3.82665	0.000116694	-2.08294	-1.05862	-2s
CD44	4.16789	4.96112	0.029829	-1.73295	-0.793228	-2s
CD55	2.32956	3.40789	0.00112084	-2.11159	-1.07833	-2s
CD58	1.36043	2.0226	0.00124193	-1.58246	-0.662168	-2s
CD59	6.39125	7.05458	0.00772643	-1.58374	-0.663331	-2s
CD68	3.71865	4.65884	0.0014363	-1.91878	-0.940191	-2s
CD82	5.86664	6.85884	0.00106172	-1.98921	-0.992195	-2s
CD99	7.17341	8.16977	1.69251e-06	-1.99496	-0.996358	-2s
CD99L2	4.81974	5.447	0.000113051	-1.54463	-0.627258	-2s
CDC42EP1	6.6032	7.30596	0.000799086	-1.62762	-0.702764	-2s
CDC42EP2	4.01474	4.64856	0.0153556	-1.55166	-0.633815	-2s
CDH10	2.51152	3.56836	0.0353002	-2.08036	-1.05683	-2s
CDH23	1.57693	2.46143	0.0208559	-1.84613	-0.884507	-2s
CDH5	4.18099	4.93543	0.0238617	-1.68698	-0.754446	-2s
CDH7	-0.55369	0.378435	0.0579907	-1.90808	-0.932124	-2s
CDK16	6.44767	7.38629	3.05129e-06	-1.91669	-0.93862	-2s
CDKL1	1.50626	2.47977	0.00995047	-1.96361	-0.973505	-2s
CDX1	1.18417	2.19296	0.111297	-2.01222	-1.00879	-2s
CEBPD	6.27767	7.43751	9.79048e-05	-2.23434	-1.15985	-2s
CEL	0.642433	1.48147	0.0334375	-1.78886	-0.839036	-2s
CELSR3	1.74622	2.88979	0.005597	-2.20927	-1.14357	-2s
CEP85L	1.07681	1.88501	0.0231706	-1.75103	-0.808203	-2s
CERCAM	6.88191	8.03797	2.76363e-05	-2.22849	-1.15607	-2s
CERS1	3.66543	4.41496	0.000961069	-1.68124	-0.749526	-2s
CHM	2.14491	3.01262	0.00689111	-1.82477	-0.867714	-2s
CHPF	7.67361	8.49412	0.000982649	-1.76603	-0.82051	-2s
CHPF2	5.79802	6.41619	0.000101497	-1.53493	-0.618175	-2s
CHRM2	1.45123	2.25232	0.0312065	-1.74242	-0.801094	-2s
CHRM4	-0.35377	0.813088	0.03373	-2.24522	-1.16686	-2s
CHRNB1	1.98556	2.69285	0.00352478	-1.63274	-0.707291	-2s
CHST11	2.6801	3.39753	0.0275619	-1.64425	-0.717434	-2s
CHST12	4.59824	5.43483	0.00132628	-1.78583	-0.836597	-2s
CHST5	0.0509105	0.796302	0.0423389	-1.67643	-0.745391	-2s
CHST7	2.12232	2.96548	0.00404222	-1.79396	-0.843151	-2s
CHSY3	2.61259	3.57522	0.00370382	-1.94887	-0.962638	-2s
CITED4	2.37715	3.44515	0.0210734	-2.09653	-1.068	-2s
CLDN23	2.2699	3.26697	0.00936986	-1.99595	-0.997072	-2s
CLEC1B	1.17346	2.18199	0.00557062	-2.01186	-1.00853	-2s
CLEC2B	1.88161	2.68179	0.0746006	-1.74132	-0.80018	-2s
CLEC3A	-0.0668081	1.05905	0.0190252	-2.18231	-1.12585	-2s
CLOCK	1.16658	1.82437	0.012807	-1.57766	-0.657787	-2s
CLSTN2	-0.0215818	1.0599	0.0141939	-2.1162	-1.08148	-2s
CNFN	-0.0899001	1.04151	0.0999549	-2.19072	-1.13141	-2s
CNIH3	2.31346	3.08752	0.00271373	-1.71007	-0.774052	-2s
CNN1	4.91193	5.65305	0.005208	-1.67147	-0.741116	-2s
CNOT6L	-0.0761508	0.925302	0.0526359	-2.00202	-1.00145	-2s
CNRIP1	2.85888	3.60491	0.0327813	-1.67716	-0.746023	-2s
COL14A1	5.22516	6.03897	0.0129522	-1.75785	-0.813809	-2s
COL1A2	11.2336	11.8277	0.0451163	-1.50951	-0.594077	-2s
COL22A1	0.784691	1.57293	0.0046417	-1.72697	-0.788241	-2s
COL4A2	9.77787	10.4571	0.0270545	-1.60128	-0.679227	-2s
COL5A1	9.2187	9.86199	0.0799543	-1.56188	-0.643287	-2s
COL5A3	0.628273	1.40126	0.178944	-1.7088	-0.772982	-2s
COL8A1	-0.527716	0.529065	0.135591	-2.08028	-1.05678	-2s
COL8A2	3.14795	3.90209	0.0426105	-1.68662	-0.754135	-2s
COLEC10	3.8063	4.4058	0.0148003	-1.51518	-0.599492	-2s
COLGALT2	0.471693	1.21508	0.00258763	-1.6741	-0.743388	-2s
COPZ2	4.38278	5.22479	0.0123125	-1.79255	-0.842015	-2s
CORO7	3.58529	4.3219	0.00245673	-1.66626	-0.736616	-2s
CPNE5	0.909098	1.94466	0.011306	-2.04991	-1.03556	-2s
CPNE8	1.6306	2.75805	0.00907865	-2.18473	-1.12746	-2s
CPQ	4.23129	4.97101	0.0127677	-1.66984	-0.739714	-2s
CPT1B	4.0187	4.83154	0.0239804	-1.75666	-0.812839	-2s
CPXM1	7.59271	8.37551	1.91891e-05	-1.72046	-0.782793	-2s
CPXM2	2.83399	3.92645	0.000260015	-2.13237	-1.09246	-2s
CREB3L1	6.74091	7.41142	0.000956084	-1.59163	-0.670509	-2s
CRISPLD2	5.35536	6.05161	0.0766425	-1.62029	-0.696253	-2s
CRTAP	7.67698	8.29592	0.00135014	-1.53575	-0.618943	-2s
CRYAB	1.29665	1.98279	0.159104	-1.60897	-0.686138	-2s
CRYBB2	-0.0342239	0.771578	0.0296312	-1.74812	-0.805802	-2s
CSF2RA	-0.505763	0.33804	0.111022	-1.79477	-0.843802	-2s
CSGALNACT1	1.92558	2.71079	0.0463736	-1.72334	-0.785209	-2s
CSKMT	1.17791	1.87406	0.0712044	-1.62017	-0.696148	-2s
CSPG4	4.4318	5.3468	0.0178495	-1.88556	-0.914993	-2s
CSRNP1	4.48531	5.27729	0.00157222	-1.73144	-0.791972	-2s
CSRNP3	0.314088	1.00591	0.178799	-1.61533	-0.691827	-2s
CTBS	2.57667	3.45802	0.000537742	-1.84209	-0.881346	-2s
CTF1	1.93871	2.8648	0.00188698	-1.90011	-0.926086	-2s
CTGF	7.59723	8.23786	0.0603561	-1.55901	-0.640629	-2s
CTPS2	3.23856	3.93941	0.00143163	-1.62546	-0.700847	-2s
CTSZ	7.0116	7.75627	0.000242156	-1.6756	-0.744676	-2s
CTTNBP2	1.82764	2.46059	0.00586327	-1.55074	-0.632955	-2s
CTU1	3.76943	4.41557	0.0124803	-1.56497	-0.646134	-2s
CX3CL1	2.17556	3.25992	0.00124068	-2.12044	-1.08436	-2s
CXCL6	0.0606821	1.02796	0.106091	-1.95515	-0.967279	-2s
CYB561	3.6273	4.48532	0.0326243	-1.81254	-0.858017	-2s
CYBA	8.31633	9.00306	0.000977848	-1.60964	-0.686736	-2s
CYP11A1	0.703298	1.53745	0.00276372	-1.7828	-0.834147	-2s
CYP2E1	-0.139585	0.684265	0.156694	-1.77012	-0.82385	-2s
CYSLTR2	1.21446	1.88708	0.0715224	-1.59396	-0.672617	-2s
DCBLD1	3.95985	4.84719	0.00667341	-1.84977	-0.887344	-2s
DES	4.57614	5.46348	0.00650645	-1.84976	-0.88734	-2s
DHRS4	5.33334	5.92917	0.0133092	-1.51134	-0.595827	-2s
DHX34	2.86767	3.69599	0.00250793	-1.77561	-0.828315	-2s
DIAPH2	1.15415	2.01554	0.00978534	-1.81679	-0.861388	-2s
DIO3	6.33286	7.45042	0.00425531	-2.16979	-1.11755	-2s
DKK3	5.0775	5.81565	0.00949628	-1.66804	-0.73815	-2s
DMC1	-0.358754	0.258306	0.130421	-1.53375	-0.61706	-2s
DNAAF3	-0.339179	0.347011	0.0585286	-1.60903	-0.68619	-2s
DNAJB5	4.34006	5.07272	0.00142693	-1.6617	-0.73266	-2s
DNAJC12	0.550427	1.63852	0.114696	-2.12593	-1.08809	-2s
DNASE1L1	4.8346	5.66382	6.15314e-06	-1.77674	-0.829229	-2s
DNASE1L2	0.086055	0.806049	0.106888	-1.64718	-0.719994	-2s
DNHD1	0.134685	0.797014	0.00141077	-1.58264	-0.662329	-2s
DOC2B	0.0643933	0.697296	0.0762155	-1.55068	-0.632903	-2s
DOK4	7.36963	8.32125	0.000654824	-1.93403	-0.951613	-2s
DRD2	1.18832	1.81888	0.12213	-1.54817	-0.630562	-2s
DRD4	1.4337	2.59074	0.00534774	-2.22999	-1.15704	-2s
DUOXA1	-0.39973	0.28012	0.226912	-1.60197	-0.67985	-2s
DUOXA2	-0.289378	0.735144	0.0369627	-2.03429	-1.02452	-2s
DUSP10	3.40967	4.43231	0.000353027	-2.03163	-1.02264	-2s
DUSP15	3.75831	4.39615	0.0345402	-1.556	-0.637839	-2s
DUSP18	1.1358	1.91343	0.0221183	-1.71432	-0.777636	-2s
DUSP8	1.84961	2.76746	0.00439857	-1.88929	-0.917847	-2s
EBF4	5.43017	6.39026	0.000111335	-1.94543	-0.960089	-2s
ECE1	6.75426	7.63177	0.0290243	-1.83721	-0.877516	-2s
ECE2	3.45232	4.05571	0.0295519	-1.51928	-0.603391	-2s
ECM1	4.38339	5.47266	0.0040317	-2.12766	-1.08927	-2s
EDA2R	2.18296	2.83594	0.0540696	-1.57241	-0.652982	-2s
EFCAB2	1.58468	2.38687	0.00797807	-1.74375	-0.802193	-2s
EFCAB9	0.408833	1.29006	0.00794727	-1.84195	-0.881231	-2s
EGFL6	4.88167	5.69652	0.000228923	-1.75911	-0.814846	-2s
EGFLAM	6.09273	7.19209	0.0296909	-2.1426	-1.09937	-2s
EHBP1L1	4.49593	5.61081	0.00135766	-2.16578	-1.11488	-2s
EHD3	3.82704	4.51701	0.00397945	-1.61325	-0.689974	-2s
EIF2S3	3.77078	4.81522	0.00217194	-2.06257	-1.04444	-2s
EIF3C	6.16969	6.78142	4.40464e-06	-1.52809	-0.611728	-2s
ELFN1	4.01407	5.03301	0.000368925	-2.02642	-1.01893	-2s
ELOVL2	1.69663	2.82118	0.0118631	-2.18033	-1.12455	-2s
EMILIN2	1.64247	2.60517	0.000741329	-1.94895	-0.962694	-2s
EML3	4.82488	5.47778	0.00119998	-1.57233	-0.652902	-2s
ENG	6.1003	6.80356	0.00359068	-1.62818	-0.703262	-2s
ENOX2	1.57227	2.46379	0.00206276	-1.85513	-0.891522	-2s
EPDR1	1.32334	2.47835	0.0066523	-2.22685	-1.155	-2s
EPHA7	1.97458	2.91477	0.0421286	-1.91879	-0.940195	-2s
EPHB1	0.979311	1.92287	0.0126001	-1.92327	-0.94356	-2s
ERAP1	2.36732	2.98073	0.0261408	-1.52986	-0.613401	-2s
ERG	3.83343	4.99381	0.00121891	-2.23516	-1.16038	-2s
ESAM	4.48598	5.19232	0.00629256	-1.63166	-0.706342	-2s
ETHE1	4.97147	6.00779	0.000162957	-2.05098	-1.03632	-2s
EXTL1	1.92557	2.87539	0.00906506	-1.93163	-0.94982	-2s
F12	1.20074	2.12941	0.025405	-1.90352	-0.928668	-2s
F2RL2	0.603878	1.45952	0.0103803	-1.80956	-0.855642	-2s
F8A1	3.30178	4.20631	0.00261926	-1.87194	-0.904534	-2s
F8A2	3.39308	4.13179	0.0062825	-1.66869	-0.738716	-2s
F8A3	3.40983	4.19392	0.0118024	-1.722	-0.784085	-2s
FAAP24	1.04375	1.85302	0.111406	-1.75234	-0.809279	-2s
FABP5	2.21542	3.14698	0.00397198	-1.90733	-0.931553	-2s
FAM109A	4.73214	5.52761	0.0183462	-1.73565	-0.795475	-2s
FAM110D	1.49187	2.15022	0.10891	-1.57828	-0.658349	-2s
FAM120C	-0.344466	0.745493	0.00306548	-2.12868	-1.08996	-2s
FAM129A	0.658892	1.30624	0.0763288	-1.56628	-0.647347	-2s
FAM151B	-0.489602	0.60521	0.00508388	-2.13585	-1.09481	-2s
FAM167A	0.66808	1.75658	0.0157579	-2.12653	-1.0885	-2s
FAM167B	0.429566	1.27134	0.113141	-1.79225	-0.841769	-2s
FAM173A	4.38036	5.09813	0.0206173	-1.64464	-0.717768	-2s
FAM174A	4.05873	4.69313	0.00462894	-1.5523	-0.634405	-2s
FAM189A2	-0.44041	0.436957	0.0156601	-1.83702	-0.877367	-2s
FAM212A	5.21084	5.82205	0.0544784	-1.52754	-0.611208	-2s
FAM219A	3.98915	4.7245	0.00215707	-1.66479	-0.735342	-2s
FAM229A	3.62223	4.36796	0.0521596	-1.67683	-0.745734	-2s
FAM43A	4.94337	5.60801	0.00367683	-1.58517	-0.664638	-2s
FAM46A	5.56181	6.23743	0.00678567	-1.59729	-0.675628	-2s
FAM49A	1.52605	2.16886	0.0189369	-1.56137	-0.642812	-2s
FAM53A	0.16148	0.911905	0.0264769	-1.68229	-0.750426	-2s
FAM71E1	1.72292	2.49937	0.088563	-1.71292	-0.776458	-2s
FAM89A	5.12597	5.9734	0.000118208	-1.79929	-0.847428	-2s
FAP	1.8298	2.55047	0.0553076	-1.64794	-0.720666	-2s
FAS	2.46073	3.16618	0.00106975	-1.63065	-0.705447	-2s
FBLN2	6.26534	6.94918	0.00314575	-1.60641	-0.683837	-2s
FBLN7	2.53793	3.34906	0.00328738	-1.75458	-0.811122	-2s
FBP1	-0.0223856	0.629499	0.180953	-1.57122	-0.651885	-2s
FBXO27	1.52645	2.45756	0.0113949	-1.90674	-0.931111	-2s
FBXO41	0.724729	1.34885	0.0835343	-1.54127	-0.624118	-2s
FCGRT	7.15904	7.87713	2.54494e-05	-1.645	-0.718089	-2s
FCHO1	0.617577	1.40793	0.0252806	-1.7295	-0.790354	-2s
FDX1	4.17226	4.85029	0.00349165	-1.59996	-0.678035	-2s
FDXR	3.92125	4.53602	0.0026769	-1.53132	-0.614773	-2s
FES	3.29381	3.89019	0.0023645	-1.51191	-0.596373	-2s
FEZ1	4.19193	4.91509	0.00156109	-1.6508	-0.723162	-2s
FGD5	2.48969	3.21795	0.00346884	-1.65664	-0.72826	-2s
FGF13	1.10237	1.79836	0.271501	-1.62	-0.695995	-2s
FGF2	2.25682	2.96032	0.0164446	-1.62846	-0.703504	-2s
FGF7	2.4477	3.32105	0.000976599	-1.83191	-0.873351	-2s
FGF8	1.31943	2.11273	0.321886	-1.73303	-0.793297	-2s
FHIT	0.564974	1.16969	0.0652944	-1.52068	-0.604717	-2s
FHOD1	4.73954	5.38205	0.00238713	-1.56105	-0.642517	-2s
FHOD3	2.37162	3.17689	0.00663524	-1.74747	-0.805271	-2s
FICD	1.23451	1.88419	0.00520313	-1.56882	-0.64968	-2s
FJX1	6.01761	6.92308	0.000767189	-1.87316	-0.905471	-2s
FKBP14	3.58217	4.25985	0.0108749	-1.59957	-0.677682	-2s
FKBP7	5.60953	6.29915	0.010128	-1.61287	-0.689627	-2s
FLI1	5.12825	5.85545	0.00383552	-1.65543	-0.727202	-2s
FLT1	6.19124	7.19276	0.0115471	-2.00211	-1.00152	-2s
FLT4	2.279	3.40454	0.00258223	-2.18183	-1.12554	-2s
FNDC10	2.55152	3.50037	0.0223967	-1.93033	-0.948848	-2s
FOS	1.80624	2.67278	0.00224651	-1.82329	-0.866542	-2s
FOSL2	5.86877	6.6697	0.026936	-1.74222	-0.800929	-2s
FOXC1	1.02675	2.17631	0.0163641	-2.21847	-1.14956	-2s
FOXF1	4.82658	5.91599	0.00200631	-2.12787	-1.08941	-2s
FOXF2	0.885593	1.5252	0.0537961	-1.5579	-0.639603	-2s
FOXS1	3.04913	3.95087	0.0131591	-1.86832	-0.901741	-2s
FRAT1	1.35005	2.40933	0.000732012	-2.08388	-1.05927	-2s
FRMD8	3.76941	4.54677	0.0624536	-1.71398	-0.777354	-2s
FRS3	2.51541	3.14362	0.0127183	-1.54565	-0.628209	-2s
FSCN2	0.539894	1.22951	0.0164943	-1.61286	-0.689619	-2s
FSTL3	5.61004	6.22275	0.0378732	-1.52913	-0.612711	-2s
FURIN	6.63583	7.32571	0.0542043	-1.61315	-0.689883	-2s
FUT11	3.21614	3.84204	0.0009294	-1.54318	-0.625905	-2s
FUT4	2.61707	3.75997	0.00116522	-2.20824	-1.1429	-2s
FYB2	0.27922	1.15626	0.0742384	-1.83661	-0.877043	-2s
G0S2	4.68323	5.59888	0.00509529	-1.88642	-0.915651	-2s
GADD45G	3.98266	4.7562	0.00675858	-1.70946	-0.773539	-2s
GALNT16	0.470242	1.4848	0.0147878	-2.02028	-1.01456	-2s
GAP43	2.63384	3.77629	0.00869357	-2.20757	-1.14246	-2s
GAS2L1	4.65195	5.2761	0.00733906	-1.54131	-0.624155	-2s
GATA4	5.87708	6.64365	0.00360918	-1.70123	-0.766577	-2s
GDF1	3.29938	4.20344	0.0276106	-1.87132	-0.904059	-2s
GDF15	5.59014	6.69845	0.00237597	-2.15592	-1.1083	-2s
GDF6	4.3884	5.50717	0.00961739	-2.17162	-1.11877	-2s
GDPD5	3.98468	4.65868	0.00146883	-1.5955	-0.674007	-2s
GEMIN8	3.07141	3.92598	6.435e-06	-1.80822	-0.854566	-2s
GFOD1	2.69056	3.68362	0.00550284	-1.9904	-0.993062	-2s
GFPT2	3.87089	4.9327	7.58527e-05	-2.08755	-1.06181	-2s
GGT2	-0.0459385	0.613448	0.0787365	-1.57941	-0.659387	-2s
GGT5	3.96399	5.12273	0.000133767	-2.23262	-1.15874	-2s
GHDC	2.11359	2.91127	0.00420253	-1.73831	-0.797685	-2s
GJA3	0.391064	1.52784	0.00779655	-2.19889	-1.13678	-2s
GJA5	2.25583	3.03091	0.0436472	-1.71128	-0.775079	-2s
GJC2	0.916456	1.64578	0.044223	-1.65787	-0.729328	-2s
GLIS1	1.08989	1.68302	0.198195	-1.50852	-0.593133	-2s
GLIS3	1.0124	1.88627	0.0572056	-1.83257	-0.873866	-2s
GLTP	3.88938	4.53636	0.00978994	-1.56588	-0.646975	-2s
GNG11	6.56692	7.19822	0.0616474	-1.54895	-0.631292	-2s
GNG2	4.61275	5.3549	0.0265882	-1.67267	-0.742152	-2s
GNG8	2.8786	3.67743	0.179635	-1.7397	-0.798836	-2s
GNRH2	4.25105	5.39641	0.101596	-2.21203	-1.14537	-2s
GP1BA	-0.474524	0.638772	0.0193079	-2.16339	-1.1133	-2s
GPR135	-0.125897	0.612018	0.126838	-1.66776	-0.737915	-2s
GPR137B	1.97898	2.62845	0.00442592	-1.56858	-0.649462	-2s
GPR155	-0.176288	0.526924	0.0965147	-1.62813	-0.703212	-2s
GPR183	0.0829029	0.727083	0.209357	-1.56285	-0.64418	-2s
GPR20	3.72787	4.40687	0.0120189	-1.60104	-0.679007	-2s
GPR27	0.691662	1.4293	0.000192491	-1.66744	-0.737635	-2s
GPR39	2.04785	2.64533	0.10082	-1.51306	-0.597472	-2s
GPRC5A	-0.0760987	0.724527	0.169051	-1.74186	-0.800626	-2s
GPRC5C	5.18794	5.82376	0.00663067	-1.55382	-0.635823	-2s
GPSM3	4.17797	4.97127	0.00175274	-1.73303	-0.793299	-2s
GPX7	7.45778	8.19022	0.000109958	-1.66145	-0.732445	-2s
GRAP	1.20804	2.19521	0.0215244	-1.98229	-0.987168	-2s
GRAPL	-0.0182951	0.876763	0.0413493	-1.85969	-0.895058	-2s
GREM2	2.43961	3.46228	0.0096535	-2.03168	-1.02267	-2s
GRIA1	0.481984	1.15084	0.0963199	-1.58981	-0.668853	-2s
GRIA3	1.68322	2.65526	0.0295037	-1.96161	-0.972039	-2s
GRIK5	2.4955	3.41294	0.00226578	-1.88876	-0.91744	-2s
GRK4	1.84208	2.57109	0.0165808	-1.6575	-0.729009	-2s
GRM8	-0.197604	0.69534	0.0172973	-1.85696	-0.892944	-2s
GTF2H2	2.32864	2.95679	0.016965	-1.54558	-0.628148	-2s
GYG2	4.28114	5.28415	2.32802e-05	-2.00418	-1.00301	-2s
GYPC	7.67826	8.60013	0.000253742	-1.89458	-0.921874	-2s
HAGHL	4.14165	5.08771	0.00202505	-1.9266	-0.94606	-2s
HAND2	8.00435	8.60538	0.0048411	-1.51679	-0.601024	-2s
HAPLN4	3.56957	4.34902	0.0843365	-1.71647	-0.779443	-2s
HBEGF	2.75425	3.36352	0.0103201	-1.52549	-0.609273	-2s
HCN2	0.328854	1.35457	0.00414118	-2.03596	-1.02571	-2s
HEG1	2.843	3.60059	0.204667	-1.69066	-0.757587	-2s
HEY2	2.72961	3.8958	0.000688324	-2.24419	-1.16619	-2s
HGC6.3	-0.566935	0.519926	0.0677919	-2.12411	-1.08686	-2s
HHIP	2.58502	3.38621	0.022346	-1.74254	-0.801193	-2s
HIC1	4.14085	4.91489	0.0128167	-1.71005	-0.774038	-2s
HIST1H2AE	0.71312	1.39934	0.126195	-1.60906	-0.686216	-2s
HIST1H2AG	0.508857	1.2803	0.121699	-1.70697	-0.771441	-2s
HIST1H2AM	-0.303173	0.309904	0.161342	-1.52952	-0.613077	-2s
HIVEP2	0.348318	1.34578	0.00923643	-1.99648	-0.997462	-2s
HLA-DPB1	3.16873	4.03123	0.0069197	-1.81819	-0.862505	-2s
HLA-DQB2	1.12805	2.12451	0.153965	-1.9951	-0.996461	-2s
HLA-E	6.84927	7.56715	0.00185102	-1.64476	-0.717878	-2s
HOMER2	0.615053	1.39306	0.00909033	-1.71476	-0.778007	-2s
HOPX	6.36929	7.44059	9.93012e-05	-2.10133	-1.0713	-2s
HOXB8	4.54294	5.3962	0.00020531	-1.80657	-0.853256	-2s
HOXB9	4.96653	5.82512	0.0201981	-1.81326	-0.858588	-2s
HOXD3	0.446637	1.39382	0.0374781	-1.9281	-0.947181	-2s
HOXD8	0.445551	1.19645	0.166721	-1.68284	-0.750901	-2s
HPCAL1	3.84364	4.56892	0.00948543	-1.65321	-0.725272	-2s
HPS3	3.48678	4.44422	0.00317206	-1.94187	-0.957445	-2s
HS3ST1	3.4068	4.37153	0.00324417	-1.9517	-0.964732	-2s
HS3ST2	2.3178	3.35977	0.0463903	-2.05904	-1.04197	-2s
HS3ST3A1	3.98493	5.00969	0.00341375	-2.03461	-1.02475	-2s
HS3ST4	2.43486	3.15674	0.0266736	-1.64933	-0.721881	-2s
HS6ST2	4.48254	5.39541	0.00210423	-1.88279	-0.912869	-2s
HSD17B2	3.1607	3.77602	0.0146394	-1.53189	-0.615317	-2s
HSD17B6	1.29399	1.90393	0.0606334	-1.5262	-0.609947	-2s
HSF4	0.270443	1.10452	0.0280493	-1.78272	-0.834077	-2s
HSFX1	0.299532	1.21578	0.00933538	-1.8872	-0.916247	-2s
HSFX4	0.358262	1.03801	0.0749917	-1.60185	-0.679743	-2s
HSPB1	8.96237	9.62867	0.00329068	-1.587	-0.666302	-2s
HSPG2	5.81139	6.40751	0.0714448	-1.51164	-0.596117	-2s
HTR2B	-0.0325225	0.956849	0.022744	-1.98532	-0.989371	-2s
ICAM2	3.90431	4.67291	0.0163041	-1.70361	-0.768596	-2s
ICAM3	3.38486	3.99778	0.0160061	-1.52935	-0.612921	-2s
IER3	6.54103	7.32862	0.000185701	-1.72619	-0.787589	-2s
IFFO2	3.38353	4.00647	0.211135	-1.54002	-0.622946	-2s
IFITM1	7.15855	8.03002	0.000308182	-1.82952	-0.871468	-2s
IFITM10	4.49793	5.23518	0.0495186	-1.667	-0.737256	-2s
IFITM2	7.73104	8.84139	0.000298682	-2.15897	-1.11034	-2s
IFITM3	9.35146	10.308	0.000658095	-1.94064	-0.956531	-2s
IGF1	3.21365	4.02515	0.0119971	-1.75504	-0.8115	-2s
IGFBP4	8.0265	8.68515	0.00380437	-1.5786	-0.658648	-2s
IGFBP5	7.30704	8.1797	0.0572556	-1.83104	-0.872661	-2s
IGFBPL1	0.157609	1.14919	0.0918553	-1.98837	-0.991585	-2s
IGLV5-52	2.13443	2.83803	0.044343	-1.62856	-0.703595	-2s
IGSF1	3.07769	3.92748	0.0342412	-1.80224	-0.849792	-2s
IKBIP	4.11491	4.84868	0.0682748	-1.66298	-0.73377	-2s
IKBKE	2.37521	3.45753	0.00326949	-2.11745	-1.08232	-2s
IL11	3.84746	4.96693	0.00232204	-2.17267	-1.11947	-2s
IL17B	1.09017	2.16322	0.0235284	-2.10387	-1.07305	-2s
IL17D	3.01918	3.99763	0.00155866	-1.97035	-0.978452	-2s
IL18BP	2.28334	3.07637	0.0880209	-1.73271	-0.793031	-2s
IL1A	-0.113007	0.935684	0.0200131	-2.06865	-1.04869	-2s
IL1R1	3.3813	4.24446	0.0564824	-1.81902	-0.863165	-2s
IL27RA	3.41255	4.08764	0.00117782	-1.5967	-0.67509	-2s
IL2RB	0.86153	1.51569	0.00993784	-1.5737	-0.654164	-2s
IL4I1	2.1825	3.1253	0.00170238	-1.92225	-0.942799	-2s
IMPDH1	4.94835	5.80255	0.00225728	-1.80776	-0.854205	-2s
INA	-0.168253	0.744717	0.145785	-1.88292	-0.91297	-2s
INHA	1.16727	1.85805	0.0142717	-1.61415	-0.690775	-2s
INHBA	6.30162	6.94944	0.0156042	-1.5668	-0.647821	-2s
INPP1	2.74171	3.50009	0.00122054	-1.69159	-0.758376	-2s
INPP5D	2.24925	3.01866	0.0134595	-1.70457	-0.769407	-2s
IQSEC2	2.39564	2.99638	0.0116153	-1.5165	-0.600741	-2s
IQSEC3	1.05384	1.72953	0.00269966	-1.59735	-0.675684	-2s
IRAK2	-0.173794	0.725035	0.0277193	-1.86455	-0.89883	-2s
IRF2	3.17997	3.93948	0.000517804	-1.69292	-0.759515	-2s
ISLR2	0.893291	1.68421	0.0207442	-1.73018	-0.79092	-2s
ISM1	1.68075	2.57922	0.0321934	-1.8641	-0.898477	-2s
ISM2	0.977347	1.92514	0.00194516	-1.92892	-0.947792	-2s
ITGA1	4.76391	5.61637	0.0240864	-1.80558	-0.852464	-2s
ITGA10	-0.127782	0.687254	0.0230325	-1.75934	-0.815036	-2s
ITGA2B	0.958179	1.68442	0.0758197	-1.65432	-0.726242	-2s
ITGA8	2.62379	3.24549	0.140401	-1.53869	-0.621699	-2s
ITGB3	0.290061	1.42736	0.00509762	-2.19968	-1.13729	-2s
ITPK1	4.46482	5.2529	0.00607494	-1.72677	-0.788074	-2s
ITPKB	3.678	4.4872	0.0330101	-1.75224	-0.809203	-2s
ITPRIP	3.491	4.18472	0.0120061	-1.61745	-0.693718	-2s
IZUMO4	0.651675	1.33985	0.100156	-1.61125	-0.688178	-2s
JADE2	2.13338	3.06047	0.00107201	-1.90144	-0.927092	-2s
JAK2	1.01102	1.66239	0.0629256	-1.57067	-0.651377	-2s
JAK3	3.42956	4.15171	0.0553485	-1.64964	-0.722155	-2s
JCAD	3.29296	4.09611	0.0314402	-1.74491	-0.803151	-2s
JDP2	6.22631	6.84374	0.00015448	-1.53414	-0.617432	-2s
JOSD2	5.00754	5.74935	0.00448209	-1.67227	-0.741809	-2s
JPH1	1.48328	2.37088	0.0473266	-1.85008	-0.887591	-2s
JUNB	5.87473	6.90301	0.000155035	-2.0396	-1.02829	-2s
KANK3	2.88132	3.75373	0.0148279	-1.83072	-0.872412	-2s
KATNAL2	-0.310055	0.701707	0.0358862	-2.01637	-1.01176	-2s
KCNA6	1.45531	2.29206	0.05018	-1.78602	-0.836749	-2s
KCNE5	2.51701	3.65586	0.0342307	-2.20205	-1.13885	-2s
KCNG1	4.84285	5.81629	0.00303014	-1.96352	-0.973441	-2s
KCNH2	4.84544	5.78081	4.32619e-06	-1.91239	-0.935374	-2s
KCNIP1	1.16995	2.02053	0.044897	-1.80322	-0.850575	-2s
KCNJ14	0.369471	1.09065	0.0858589	-1.64853	-0.721182	-2s
KCNK12	2.84549	3.81517	0.117717	-1.9584	-0.969677	-2s
KCNK6	4.18869	5.04118	0.0130395	-1.80562	-0.852491	-2s
KCNMB1	1.96366	2.92118	0.0244484	-1.94197	-0.957517	-2s
KCTD16	0.432557	1.3925	0.00367323	-1.94523	-0.959939	-2s
KHK	1.42552	2.22145	0.00376192	-1.73619	-0.795924	-2s
KIAA1549L	-0.57113	0.531616	0.0249946	-2.14763	-1.10275	-2s
KIAA1671	2.02162	2.814	0.19504	-1.73193	-0.792384	-2s
KIF1A	1.81247	2.65916	0.0669893	-1.79837	-0.846689	-2s
KIF26A	4.33301	5.26919	0.000833283	-1.91345	-0.936175	-2s
KLF16	4.71348	5.34269	0.00838792	-1.54672	-0.62921	-2s
KLHDC1	-0.59653	0.086054	0.05626	-1.60501	-0.682584	-2s
KLHL35	-0.390902	0.605925	0.0095245	-1.99561	-0.996828	-2s
KNDC1	1.03288	2.04421	4.67497e-06	-2.01577	-1.01133	-2s
KRT7	0.688149	1.57027	0.128127	-1.84308	-0.88212	-2s
KSR1	4.87221	5.71501	0.00584599	-1.79353	-0.842801	-2s
L1CAM	4.44443	5.36627	0.00908292	-1.89452	-0.921833	-2s
LAMB2	6.28462	6.9421	0.00273284	-1.57732	-0.657478	-2s
LAPTM5	4.14356	5.0949	0.00495066	-1.93366	-0.951336	-2s
LARGE1	2.60963	3.33131	0.00393513	-1.64911	-0.721684	-2s
LAYN	3.88499	4.61494	0.0047814	-1.65857	-0.729943	-2s
LEF1	4.11571	4.93003	0.00163736	-1.75847	-0.814318	-2s
LENG9	2.396	3.55539	0.00300406	-2.23364	-1.15939	-2s
LEPR	1.22622	1.86065	0.104109	-1.55233	-0.634437	-2s
LGALS1	10.0649	10.7774	0.019443	-1.63858	-0.712444	-2s
LGALS9	2.33227	3.232	0.0540904	-1.86572	-0.899729	-2s
LHPP	3.12645	3.95236	0.0074854	-1.77266	-0.825917	-2s
LIME1	3.26845	3.88412	0.160732	-1.53227	-0.615668	-2s
LIMS3	1.83367	2.82475	0.00191147	-1.98768	-0.991084	-2s
LIMS4	2.89478	3.7928	0.00385157	-1.8635	-0.898016	-2s
LIN7B	3.46921	4.18608	0.00943976	-1.64362	-0.716873	-2s
LOC100128108	0.537243	1.51378	0.00304479	-1.96773	-0.976533	-2s
LOC100287896	-0.578644	0.190264	0.0970294	-1.70398	-0.768908	-2s
LOC100291105	0.81847	1.50888	0.00624867	-1.61374	-0.690408	-2s
LOC100505555	0.79112	1.42404	0.0238627	-1.5507	-0.632919	-2s
LOC100507507	3.1277	3.73487	0.00365237	-1.52327	-0.607175	-2s
LOC100996721	-0.289255	0.459763	0.121044	-1.68065	-0.749018	-2s
LOC100996842	2.3245	3.32503	0.0284277	-2.00073	-1.00053	-2s
LOC101060179	0.894814	1.66011	0.0326744	-1.69972	-0.765298	-2s
LOC101927562	0.523169	1.65405	0.00224171	-2.18992	-1.13088	-2s
LOC101928589	3.51235	4.23831	0.00660572	-1.654	-0.725957	-2s
LOC102724422	1.74585	2.56624	0.0805541	-1.76588	-0.820388	-2s
LOC105372022	1.29237	2.34975	0.00415386	-2.08115	-1.05738	-2s
LOC105373102	0.00455517	0.599963	0.0962481	-1.5109	-0.595408	-2s
LOC105378159	2.62821	3.7518	0.00214915	-2.17889	-1.1236	-2s
LOC107984341	1.10406	2.01333	0.185446	-1.8781	-0.909274	-2s
LOC107984507	-0.188458	0.539181	0.00626025	-1.65593	-0.727639	-2s
LOC107985082	-0.422021	0.343942	0.0549353	-1.7005	-0.765963	-2s
LOC107985381	0.359168	1.13887	0.156358	-1.71677	-0.779699	-2s
LOC107985971	-0.123531	0.896304	0.081262	-2.02769	-1.01984	-2s
LOC107986554	2.86408	3.99172	0.0490028	-2.185	-1.12763	-2s
LOC107986791	-0.217053	0.510396	0.0294978	-1.65571	-0.727448	-2s
LOC107987175	0.741303	1.35885	0.169308	-1.53426	-0.617542	-2s
LOC390937	-0.571785	0.550866	0.000406787	-2.17747	-1.12265	-2s
LOX	7.51781	8.45604	0.013518	-1.91618	-0.938236	-2s
LOXL2	7.58696	8.61894	0.000944806	-2.04483	-1.03198	-2s
LOXL3	4.96884	5.65213	0.00246083	-1.6058	-0.68329	-2s
LRFN5	2.5488	3.57503	0.00183341	-2.0367	-1.02623	-2s
LRPAP1	6.89528	7.65188	0.000513066	-1.6895	-0.756593	-2s
LRRC27	2.80146	3.42146	0.0293634	-1.53687	-0.619998	-2s
LRRC29	0.247825	1.22484	0.0800664	-1.96839	-0.97702	-2s
LRRC3	2.80846	3.43032	0.183588	-1.53886	-0.62186	-2s
LRRC32	5.48227	6.30797	0.00346382	-1.77238	-0.825692	-2s
LRRC56	0.828808	1.77865	0.0115843	-1.93166	-0.94984	-2s
LRRTM4	0.747385	1.82667	0.00503142	-2.11298	-1.07928	-2s
LSM11	2.06983	2.74668	0.0613199	-1.59865	-0.676855	-2s
LSP1	2.80929	3.43418	0.0980368	-1.54209	-0.624889	-2s
LTB4R	2.13829	3.06848	0.0720691	-1.90553	-0.930191	-2s
LURAP1	0.514675	1.50197	0.0274241	-1.98246	-0.987292	-2s
LYPD1	3.27242	4.12178	0.0224671	-1.8017	-0.849358	-2s
LYPD3	0.475189	1.149	0.232441	-1.59528	-0.67381	-2s
MADCAM1	2.97411	3.59662	0.109626	-1.53955	-0.62251	-2s
MAFB	5.49907	6.20205	0.01227	-1.62786	-0.702975	-2s
MAFF	3.7027	4.44695	0.00514286	-1.6751	-0.744248	-2s
MAGEL2	1.98397	3.03906	0.00116348	-2.07784	-1.05509	-2s
MAGI2	0.691928	1.55156	0.00176258	-1.81458	-0.859632	-2s
MALL	1.43553	2.16284	0.0471489	-1.65555	-0.727309	-2s
MAN2B1	5.94738	6.56199	3.73529e-05	-1.53115	-0.614613	-2s
MAN2B2	4.00523	4.972	0.000207478	-1.95447	-0.966776	-2s
MAP3K10	3.70845	4.54278	0.00159541	-1.78303	-0.834329	-2s
MAP3K12	3.30813	3.94292	0.0352669	-1.55271	-0.634793	-2s
MAP3K6	3.01819	3.93973	0.000444394	-1.89414	-0.92154	-2s
MAPK11	2.38949	3.11389	0.0155693	-1.65222	-0.724407	-2s
MAPK13	3.73956	4.35151	0.0189343	-1.52832	-0.611947	-2s
MAPK8IP2	1.21173	2.15164	0.00484669	-1.91841	-0.939908	-2s
MAPT	0.401829	1.22983	0.0288993	-1.77522	-0.827999	-2s
MARCH3	2.50156	3.65957	1.24512e-05	-2.2315	-1.15801	-2s
MATN3	2.10865	2.90865	0.000168329	-1.7411	-0.799998	-2s
MBLAC1	1.39646	2.1487	0.0334069	-1.6844	-0.752239	-2s
MC1R	3.40176	4.11574	0.000687418	-1.64032	-0.713974	-2s
MCTP2	0.172428	1.11488	0.0188707	-1.9218	-0.942455	-2s
ME1	2.1475	3.01319	0.000859169	-1.8222	-0.865684	-2s
ME3	2.45435	3.41132	0.00268007	-1.94123	-0.956973	-2s
MED14OS	1.19822	1.81424	0.386285	-1.53264	-0.61602	-2s
MED27	1.85348	2.612	0.155728	-1.69176	-0.758523	-2s
MEF2B	0.251549	1.10831	0.0156126	-1.81097	-0.856762	-2s
MEF2D	3.95929	4.63879	0.00254499	-1.60158	-0.679499	-2s
METRN	5.30184	6.27235	0.0041315	-1.95952	-0.970502	-2s
METTL7A	3.89739	4.60702	0.0123952	-1.63539	-0.709636	-2s
MFNG	2.28217	3.33112	0.00154982	-2.06903	-1.04895	-2s
MGP	5.28565	6.37191	0.00796538	-2.12323	-1.08626	-2s
MICAL2	3.38822	4.38424	0.0015731	-1.99449	-0.996018	-2s
MID2	0.804919	1.9717	0.00366342	-2.2451	-1.16678	-2s
MINOS1-NBL1	2.51719	3.46876	0.290636	-1.93398	-0.951573	-2s
MIOX	2.23894	2.94542	0.0131137	-1.63183	-0.706487	-2s
MISP3	0.0800717	0.981228	0.0102234	-1.86756	-0.901157	-2s
MLKL	0.772036	1.50862	0.00579036	-1.66622	-0.73658	-2s
MMAA	0.575598	1.42813	0.0253274	-1.80567	-0.852534	-2s
MMP24	-0.0269485	1.143	0.00219221	-2.25003	-1.16995	-2s
MMRN2	3.86516	5.0166	0.00511443	-2.22135	-1.15143	-2s
MNT	3.32256	3.98166	0.0103126	-1.5791	-0.659106	-2s
MRC1	-0.439041	0.655006	0.0179288	-2.13472	-1.09405	-2s
MRC2	7.47494	8.17391	0.0293578	-1.62335	-0.698972	-2s
MRM1	0.749643	1.62556	0.0246079	-1.83517	-0.875915	-2s
MROH6	1.21841	2.08252	0.0180499	-1.82022	-0.864115	-2s
MROH8	1.74228	2.38551	0.00887857	-1.56182	-0.643231	-2s
MTUS1	3.42248	4.22463	0.00292904	-1.7437	-0.80215	-2s
MUC20	0.463047	1.31452	0.0764826	-1.80434	-0.851468	-2s
MVB12A	5.91877	6.53215	0.000936447	-1.52984	-0.613376	-2s
MVP	4.97029	5.6505	0.00105684	-1.60237	-0.680206	-2s
MYC	4.49486	5.54684	0.000429958	-2.07337	-1.05198	-2s
MYCT1	1.61949	2.21541	0.0533421	-1.51144	-0.595922	-2s
MYL7	2.8733	3.89951	0.0130564	-2.03666	-1.02621	-2s
MYO15B	3.53475	4.36518	0.0371329	-1.77821	-0.830429	-2s
MYO7A	0.440992	1.04229	0.124808	-1.51708	-0.601295	-2s
MYOZ1	-0.496788	0.233951	0.12752	-1.65949	-0.730738	-2s
MYPOP	3.47827	4.07962	0.0185274	-1.51713	-0.601349	-2s
NACAD	2.08986	2.7052	0.0180491	-1.53192	-0.615344	-2s
NACC2	3.99901	4.76142	0.0559416	-1.69632	-0.762407	-2s
NAMPT	1.13604	1.9742	0.0180757	-1.78778	-0.838167	-2s
NANOS1	0.857827	1.57251	0.0287713	-1.64112	-0.71468	-2s
NAP1L3	2.19477	3.14581	0.000647766	-1.93326	-0.951035	-2s
NAT6	2.77922	3.79808	3.05436e-05	-2.02631	-1.01886	-2s
NATD1	2.35763	3.44704	0.0395408	-2.12787	-1.08941	-2s
NAV1	4.3973	5.2034	0.0710973	-1.74848	-0.806102	-2s
NBL1	0.427762	1.04718	0.906387	-1.53626	-0.61942	-2s
NBPF3	1.52537	2.38296	0.000117142	-1.812	-0.857586	-2s
NDRG4	2.73267	3.4104	0.0075138	-1.59963	-0.677736	-2s
NEDD4	1.61478	2.36464	0.00701603	-1.68163	-0.749859	-2s
NEIL1	2.30086	3.01404	0.0250439	-1.63942	-0.713183	-2s
NELL2	1.9073	2.60636	0.0523191	-1.62345	-0.699061	-2s
NEURL1B	4.14361	5.0815	0.101008	-1.91573	-0.937892	-2s
NFAM1	-0.558359	0.0687257	0.247474	-1.54444	-0.627085	-2s
NFATC2	1.26715	2.1007	0.0790693	-1.78206	-0.833547	-2s
NFIC	4.51854	5.4889	0.00165936	-1.95932	-0.970356	-2s
NFKB2	4.86295	5.49078	0.000301903	-1.54524	-0.627835	-2s
NFKBIZ	3.51327	4.25045	0.00901421	-1.66691	-0.737176	-2s
NGFR	6.42133	7.51249	0.00737073	-2.13045	-1.09116	-2s
NHS	1.5961	2.37983	0.0956282	-1.72158	-0.783734	-2s
NICN1	2.90796	3.58009	0.00417074	-1.59342	-0.672129	-2s
NID1	6.61808	7.35672	0.0927664	-1.6686	-0.738634	-2s
NIPAL4	0.550324	1.27264	0.0311216	-1.64983	-0.722317	-2s
NKD1	2.15247	3.09363	0.00220681	-1.92008	-0.941165	-2s
NKX3-1	1.4917	2.13048	0.0512326	-1.557	-0.638773	-2s
NLGN4X	1.63572	2.56614	0.00555917	-1.90583	-0.930416	-2s
NLRX1	3.13949	3.7962	0.00530335	-1.57648	-0.656703	-2s
NMRK2	-0.569733	0.150065	0.139732	-1.64695	-0.719798	-2s
NOG	4.05329	4.74173	0.0482952	-1.61153	-0.688431	-2s
NOMO2	3.61409	4.38162	0.0185822	-1.70235	-0.767524	-2s
NOMO3	3.01543	3.72914	0.0164627	-1.64001	-0.713706	-2s
NOS1AP	0.74974	1.51254	0.0410458	-1.69678	-0.762797	-2s
NOS2	-0.246469	0.838736	0.0214515	-2.12168	-1.08521	-2s
NOTCH1	5.12981	5.7282	0.0938239	-1.51403	-0.59839	-2s
NOVA2	0.378167	1.35658	0.0221268	-1.9703	-0.978418	-2s
NPPB	1.67588	2.59772	0.0340896	-1.89454	-0.921846	-2s
NPW	4.71492	5.49881	0.0282546	-1.72177	-0.783891	-2s
NPY1R	3.69269	4.77336	0.0154631	-2.11501	-1.08067	-2s
NR1D1	2.01974	2.73195	0.0121706	-1.63831	-0.712209	-2s
NR2F1	5.54255	6.34987	0.00144538	-1.74995	-0.807316	-2s
NRG2	2.22875	2.82908	0.121261	-1.51606	-0.600324	-2s
NRIP2	0.206995	0.873719	0.047484	-1.58746	-0.666724	-2s
NRP1	5.64612	6.30031	0.0118172	-1.57373	-0.654184	-2s
NRP2	5.14272	6.01707	0.00965117	-1.83318	-0.874349	-2s
NSA2	3.67288	4.32433	0.0128493	-1.57074	-0.651448	-2s
NT5E	3.24091	3.90033	0.0136061	-1.57945	-0.659426	-2s
NT5M	2.11422	2.90285	0.0345849	-1.72744	-0.788634	-2s
NTN1	1.10532	1.91863	0.311722	-1.75724	-0.81331	-2s
NTN3	0.524835	1.19998	0.130817	-1.59675	-0.675141	-2s
NTNG2	-0.526012	0.469259	0.0018286	-1.99346	-0.995271	-2s
NUAK2	1.6146	2.26472	0.109807	-1.5693	-0.650119	-2s
NUCB1	7.90358	8.49789	0.0057278	-1.50975	-0.594309	-2s
NUDT19	2.49513	3.14356	0.0363859	-1.56747	-0.648435	-2s
NUDT2	3.66836	4.46665	0.00209585	-1.73904	-0.79829	-2s
NUDT8	3.61023	4.23752	0.022773	-1.54466	-0.627292	-2s
NXPH3	0.46382	1.51592	0.0580255	-2.07354	-1.0521	-2s
NXT2	1.57087	2.33425	0.0106801	-1.69747	-0.763384	-2s
NYAP1	1.83742	2.78235	0.00272842	-1.92509	-0.944929	-2s
OAF	6.67298	7.56634	9.29e-05	-1.8575	-0.893362	-2s
OCRL	2.64957	3.66299	0.00294097	-2.01868	-1.01341	-2s
OLFML2A	2.94543	4.00116	0.0659067	-2.07876	-1.05573	-2s
OPRD1	1.22448	1.87869	0.154191	-1.57375	-0.654204	-2s
OPRL1	2.50726	3.48983	0.000323427	-1.97598	-0.982569	-2s
ORAI3	4.39146	5.07508	0.000735163	-1.60616	-0.683611	-2s
OSBPL5	4.14786	4.96995	0.000529892	-1.76797	-0.822093	-2s
OSGIN1	-0.180585	0.990097	0.00307808	-2.25118	-1.17068	-2s
OSMR	1.71005	2.6411	0.0105065	-1.90667	-0.931054	-2s
OTUD1	2.21201	3.17147	0.0228419	-1.94459	-0.959466	-2s
PALMD	1.2307	1.8486	0.0339136	-1.53464	-0.617898	-2s
PANX2	2.17923	3.19763	0.00317014	-2.02568	-1.01841	-2s
PARP10	3.07264	3.7089	0.0412515	-1.55429	-0.636258	-2s
PARP3	2.58492	3.25014	0.050614	-1.58581	-0.665221	-2s
PARVB	5.33553	6.00888	9.6278e-05	-1.59477	-0.673347	-2s
PARVG	-0.556288	0.593902	0.105913	-2.21943	-1.15019	-2s
PAX6	-0.425263	0.270286	0.385107	-1.6195	-0.695549	-2s
PC	3.56558	4.33228	0.000853844	-1.70137	-0.766701	-2s
PCDH19	0.901083	1.81746	0.107393	-1.88736	-0.916372	-2s
PCDHA4	2.03887	2.75543	0.0538862	-1.64325	-0.716554	-2s
PCDHA6	1.87064	2.55246	0.330849	-1.60416	-0.681817	-2s
PCDHB4	1.31868	1.99086	0.0265567	-1.59347	-0.672176	-2s
PCDHGA10	3.89742	4.89772	0.0258077	-2.00042	-1.00031	-2s
PCDHGB6	4.43625	5.39998	0.0308409	-1.95035	-0.963731	-2s
PCED1B	1.51932	2.52016	0.0123706	-2.00116	-1.00084	-2s
PCOLCE	8.63748	9.48503	0.000794793	-1.79944	-0.847549	-2s
PCP4	-0.394355	0.60542	0.300641	-1.99969	-0.999774	-2s
PDE1C	1.61879	2.33612	0.0383736	-1.64413	-0.717326	-2s
PDE4A	1.82069	2.71432	0.000247063	-1.85785	-0.893631	-2s
PDGFA	6.1508	6.9174	0.00248758	-1.70126	-0.766604	-2s
PDIA5	5.66448	6.31207	0.00127496	-1.56655	-0.647593	-2s
PDK3	1.45301	2.14677	0.0257051	-1.61749	-0.693761	-2s
PDLIM3	4.44585	5.45248	7.71601e-06	-2.00922	-1.00663	-2s
PDPN	6.75231	7.68743	0.000614001	-1.91205	-0.93512	-2s
PDZD2	3.06386	3.9691	0.0190195	-1.87286	-0.905244	-2s
PEAR1	4.16368	4.77354	0.0121198	-1.52612	-0.609865	-2s
PECAM1	4.78201	5.52471	0.0130366	-1.6733	-0.742696	-2s
PELI2	2.85259	3.64257	0.0738377	-1.72904	-0.789975	-2s
PEX12	0.690178	1.43794	0.0207962	-1.67919	-0.747766	-2s
PFKP	6.14661	7.01842	0.000888566	-1.82996	-0.871816	-2s
PGAM4	3.09133	3.72657	0.0231517	-1.55319	-0.635231	-2s
PGGHG	4.86383	5.6238	0.0115786	-1.69346	-0.759973	-2s
PGM5	4.61754	5.28714	0.00464121	-1.59064	-0.669604	-2s
PHACTR1	-0.422428	0.482567	0.00244158	-1.87254	-0.904995	-2s
PHACTR3	1.2628	2.09203	0.0582877	-1.77674	-0.829231	-2s
PHF19	4.82687	5.4657	0.00169366	-1.55706	-0.638826	-2s
PHKA1	1.31019	1.92186	0.00184877	-1.52803	-0.611673	-2s
PHKG1	2.11856	3.04851	0.00675733	-1.90521	-0.929949	-2s
PHLDA1	5.7998	6.39358	0.015434	-1.5092	-0.593781	-2s
PHLDA3	6.27797	6.97443	0.00262639	-1.62053	-0.696463	-2s
PHLDB3	3.22594	4.02315	0.0375491	-1.73774	-0.797213	-2s
PHYHD1	3.86666	4.61055	0.00101214	-1.67469	-0.743892	-2s
PIEZO1	4.89951	5.76099	0.00868338	-1.8169	-0.861476	-2s
PIEZO2	2.44044	3.50412	0.00161334	-2.09026	-1.06368	-2s
PIK3CG	0.365002	1.00731	0.065729	-1.56083	-0.64231	-2s
PIK3IP1	3.62951	4.42942	0.00447554	-1.74099	-0.799907	-2s
PINLYP	2.41827	3.08363	0.0324844	-1.58597	-0.665362	-2s
PIP4K2A	3.71508	4.32057	0.00697608	-1.52149	-0.605482	-2s
PIR	2.3245	3.35912	0.00688832	-2.04859	-1.03463	-2s
PITPNM2	0.728434	1.75566	0.0022014	-2.0381	-1.02723	-2s
PITX3	0.9727	2.06231	0.0282133	-2.12816	-1.08961	-2s
PKIG	6.79043	7.4464	4.60193e-05	-1.57568	-0.655971	-2s
PKN2	3.36283	4.13753	0.0484115	-1.71083	-0.774697	-2s
PLA2G16	2.74912	3.38062	0.0858059	-1.54917	-0.631499	-2s
PLA2R1	0.610653	1.20978	0.0172255	-1.5148	-0.599123	-2s
PLAC9	2.56359	3.39655	0.167201	-1.78133	-0.832958	-2s
PLAT	6.83206	7.6009	0.00450773	-1.70391	-0.768846	-2s
PLAUR	3.75876	4.82879	0.000160245	-2.09948	-1.07003	-2s
PLBD2	4.66324	5.44969	0.0145354	-1.72482	-0.786446	-2s
PLD1	2.44507	3.18394	0.0172951	-1.66886	-0.738864	-2s
PLEKHG4	1.12832	1.83946	0.00205427	-1.6371	-0.711141	-2s
PLOD3	6.38705	7.07943	1.16229e-05	-1.61594	-0.692373	-2s
PLPPR2	5.61437	6.38955	0.000224136	-1.7114	-0.77518	-2s
PLPPR4	-0.318073	0.571139	0.0552565	-1.85216	-0.889212	-2s
PLSCR5	0.310966	1.07406	0.0280983	-1.69712	-0.76309	-2s
PLVAP	5.86536	6.99456	0.000251661	-2.18737	-1.1292	-2s
PLXND1	6.43915	7.26007	0.00425013	-1.76653	-0.820919	-2s
PMEPA1	5.40701	6.28174	0.00081574	-1.83367	-0.874732	-2s
PMP22	5.99019	6.64828	0.00679108	-1.57799	-0.658089	-2s
PNCK	2.87537	3.76064	0.0164107	-1.8471	-0.885264	-2s
PNMA3	-0.0526303	0.685565	0.00607333	-1.66809	-0.738195	-2s
PNMA6A	0.207621	0.867719	0.0663287	-1.58019	-0.660098	-2s
PNPLA6	5.04596	5.71107	0.000340836	-1.58569	-0.665106	-2s
PODNL1	2.24925	3.38086	0.0194151	-2.19102	-1.1316	-2s
POLD4	5.48758	6.14083	0.00741784	-1.5727	-0.653248	-2s
POPDC2	-0.439222	0.382175	0.103061	-1.76712	-0.821397	-2s
POU2F2	2.45495	3.11636	0.0496478	-1.58163	-0.661411	-2s
PPARA	1.66535	2.3387	0.00749658	-1.59477	-0.673347	-2s
PPFIA3	1.91052	2.72121	0.00234832	-1.75405	-0.810692	-2s
PPIC	6.79197	7.46033	0.000342204	-1.58926	-0.668352	-2s
PPP1R13L	3.59039	4.4847	0.000153805	-1.85872	-0.894309	-2s
PPP1R32	1.26765	2.13652	0.027643	-1.82623	-0.868871	-2s
PPP1R3D	1.79193	2.45192	0.0678032	-1.58007	-0.659984	-2s
PPP1R3G	2.0665	3.18703	0.000624432	-2.17428	-1.12054	-2s
PRAC1	1.22688	2.01748	0.124074	-1.7298	-0.790604	-2s
PRDM8	0.351372	1.36704	0.0397323	-2.02184	-1.01567	-2s
PRDX4	6.99561	7.95436	5.33336e-05	-1.94363	-0.958754	-2s
PRELP	0.318225	1.42973	0.0118133	-2.16071	-1.11151	-2s
PRICKLE2	1.98247	2.76538	0.238718	-1.7206	-0.78291	-2s
PRICKLE3	2.82202	3.60179	0.00250623	-1.71686	-0.77977	-2s
PRICKLE4	2.84216	3.50904	0.0739147	-1.58764	-0.666887	-2s
PRKCB	1.74689	2.52688	0.0300123	-1.71712	-0.779987	-2s
PRKCE	1.79783	2.49631	0.0851522	-1.62279	-0.698479	-2s
PRR29	1.36301	2.3169	0.012089	-1.9371	-0.953896	-2s
PRRG1	1.18969	1.86842	0.266489	-1.60073	-0.67873	-2s
PRSS1	2.54543	3.1802	0.299165	-1.55269	-0.634766	-2s
PRSS16	0.584225	1.37215	0.079326	-1.72658	-0.78792	-2s
PRSS23	6.15498	6.85993	0.013051	-1.63009	-0.704947	-2s
PRSS27	1.44202	2.1826	0.121965	-1.67085	-0.74058	-2s
PSD	4.69574	5.4479	0.00484039	-1.68431	-0.752156	-2s
PSD2	0.179514	0.780203	0.0240415	-1.51644	-0.600689	-2s
PSMD10	4.1922	5.01983	0.000455607	-1.77478	-0.827636	-2s
PTCH2	-0.348047	0.445989	0.0742902	-1.73392	-0.794036	-2s
PTCHD4	2.28295	3.02941	0.0111371	-1.67768	-0.746466	-2s
PTEN	3.39562	4.12493	0.00214761	-1.65785	-0.729315	-2s
PTGER4	1.28136	2.24119	0.00207139	-1.94508	-0.959833	-2s
PTGS2	0.655464	1.67069	0.0705062	-2.02122	-1.01523	-2s
PTPRE	2.18709	2.99989	0.000361143	-1.75662	-0.812805	-2s
PTPRN2	0.227988	1.10815	0.00222985	-1.84058	-0.880161	-2s
PTRH1	3.74197	4.52698	0.00831785	-1.7231	-0.785009	-2s
PTX3	0.875565	2.0401	0.00341318	-2.24161	-1.16454	-2s
PUDP	3.0883	4.08327	6.49306e-06	-1.99304	-0.994967	-2s
PVR	4.30827	4.98926	0.0803143	-1.60324	-0.680993	-2s
PYGM	0.11003	0.75939	0.0043419	-1.56847	-0.64936	-2s
QPCTL	3.49535	4.31523	5.55016e-05	-1.76527	-0.819887	-2s
RAB31	4.93838	5.69512	0.00627715	-1.68966	-0.756736	-2s
RAB33A	1.29545	2.29821	0.0161639	-2.00384	-1.00277	-2s
RAB37	2.05434	2.87085	0.031324	-1.76113	-0.816502	-2s
RAB3IL1	4.34025	4.95825	0.0043337	-1.53475	-0.618002	-2s
RADIL	2.72745	3.54314	0.00294461	-1.76014	-0.815687	-2s
RALYL	0.569898	1.42331	0.00318521	-1.80677	-0.85341	-2s
RAMP2	6.17291	7.13103	0.00346298	-1.94278	-0.958125	-2s
RAP1B	-0.0206947	0.590836	0.0362323	-1.52788	-0.611531	-2s
RAP2C	3.79333	4.59171	0.0097542	-1.73914	-0.798376	-2s
RAPGEF3	2.08436	2.97862	0.00319724	-1.85867	-0.894267	-2s
RARB	2.36849	3.01327	0.0108447	-1.5635	-0.644784	-2s
RASD1	1.72336	2.76396	0.0195769	-2.05707	-1.04059	-2s
RASD2	1.15524	2.20314	0.0119702	-2.06752	-1.0479	-2s
RASGRF2	1.8294	2.47829	0.0820468	-1.56796	-0.648888	-2s
RASGRP4	-0.131496	0.479364	0.0213959	-1.52717	-0.61086	-2s
RASL11A	1.24506	2.06848	0.0105936	-1.76959	-0.823417	-2s
RBMS3	3.16666	3.91783	0.000336853	-1.68316	-0.751176	-2s
RCN1	5.50287	6.10168	0.0449918	-1.51446	-0.598801	-2s
RCN3	8.13091	8.84345	0.00123655	-1.63868	-0.712537	-2s
RCVRN	-0.332409	0.310269	0.229713	-1.56123	-0.642678	-2s
RELB	4.74958	5.47445	0.000229837	-1.65275	-0.724872	-2s
RGCC	1.40986	2.39849	0.0657363	-1.9843	-0.988627	-2s
RGPD2	-0.280272	0.400202	0.389143	-1.60267	-0.680474	-2s
RGS19	4.60449	5.31896	0.00196292	-1.64088	-0.714466	-2s
RGS9	1.55522	2.3542	0.0125515	-1.73987	-0.798981	-2s
RHBDL1	1.95117	2.74381	0.0234837	-1.73225	-0.792643	-2s
RHOBTB2	4.1808	5.03198	0.00538212	-1.80398	-0.851184	-2s
RHOJ	3.69028	4.42115	0.148501	-1.65965	-0.730876	-2s
RHOU	5.50176	6.14576	0.048397	-1.56266	-0.644007	-2s
RIN1	3.17758	4.22592	0.00154069	-2.06814	-1.04834	-2s
RIPK3	-0.567052	0.122112	0.121625	-1.61235	-0.689164	-2s
RIPOR3	0.596964	1.32199	0.00360853	-1.65293	-0.72503	-2s
RNF112	0.126636	0.961619	0.017926	-1.78384	-0.834983	-2s
RNF180	-0.36096	0.733715	0.00757268	-2.13565	-1.09468	-2s
ROBO4	1.5086	2.62071	0.00211838	-2.16161	-1.11211	-2s
ROM1	0.135335	1.29596	0.0152229	-2.23554	-1.16062	-2s
RPH3AL	2.3602	3.02657	0.0599632	-1.58707	-0.666364	-2s
RPL18A	5.31826	6.03604	0.0564578	-1.64465	-0.717784	-2s
RPL22L1	2.01629	2.68526	0.0534774	-1.58994	-0.668972	-2s
RPL26L1	2.51034	3.15531	0.100299	-1.5637	-0.644964	-2s
RPP25	4.85183	5.99382	0.000535313	-2.20686	-1.14199	-2s
RPS4X	9.1873	9.93941	0.000179707	-1.68425	-0.752109	-2s
RRAD	2.24448	3.00961	0.07599	-1.69952	-0.765127	-2s
RRAS	6.67546	7.26879	0.00839893	-1.50872	-0.593326	-2s
RSG1	2.2095	2.81742	0.10542	-1.52406	-0.607921	-2s
RSPH3	0.620271	1.31892	0.00633463	-1.62298	-0.698649	-2s
RSPH9	0.559569	1.38284	0.0210177	-1.76941	-0.82327	-2s
RSPO2	2.81769	3.55014	0.0015548	-1.66146	-0.73245	-2s
RSPO4	2.96552	3.80843	0.00229536	-1.79366	-0.842908	-2s
RTN2	3.52553	4.26336	0.00165916	-1.66766	-0.737826	-2s
RTN4RL2	-0.107375	0.60525	0.00573893	-1.63878	-0.712625	-2s
S100A2	-0.307827	0.681362	0.081562	-1.98507	-0.989189	-2s
S100A4	5.80637	6.43909	0.000577103	-1.55048	-0.632718	-2s
S1PR5	2.18885	3.14922	0.00846413	-1.94582	-0.960376	-2s
SAMD4A	2.72181	3.82809	0.0137406	-2.15291	-1.10629	-2s
SAMSN1	0.728055	1.44685	0.149296	-1.64581	-0.718795	-2s
SARDH	2.74853	3.67741	0.0209804	-1.90379	-0.928872	-2s
SARM1	2.77047	3.52575	0.00568699	-1.68796	-0.755279	-2s
SBSPON	4.49018	5.11242	0.0280062	-1.53927	-0.622246	-2s
SCARF1	3.56616	4.60862	0.00109557	-2.05974	-1.04246	-2s
SCN1B	0.478836	1.43717	0.000927916	-1.94307	-0.958337	-2s
SCN3B	-0.563537	0.10001	0.00985048	-1.58397	-0.663547	-2s
SCT	2.56894	3.59396	0.000737279	-2.03499	-1.02503	-2s
SELENOM	6.972	7.60235	0.00469347	-1.54795	-0.630354	-2s
SEPT1	0.784116	1.46063	0.0333489	-1.59828	-0.676518	-2s
SERPINB1	3.31004	4.07288	0.0119778	-1.69683	-0.762839	-2s
SERPINE1	4.81984	5.75508	0.00393578	-1.91221	-0.935238	-2s
SERTAD1	4.28881	4.93305	0.00949732	-1.56291	-0.644238	-2s
SETD7	2.5291	3.14977	0.118114	-1.5376	-0.620678	-2s
SEZ6L2	6.36819	7.06842	0.000310552	-1.62476	-0.70023	-2s
SFRP1	6.64394	7.34998	0.00521446	-1.63132	-0.706038	-2s
SGK1	3.81181	4.8423	0.00550915	-2.04271	-1.03049	-2s
SGMS2	0.558521	1.1565	0.214244	-1.5136	-0.597983	-2s
SH3BP1	4.7355	5.34332	5.13483e-05	-1.52395	-0.60782	-2s
SH3RF3	3.72682	4.63428	0.0108251	-1.87574	-0.907458	-2s
SHANK1	0.899423	1.86169	0.0109621	-1.94836	-0.962263	-2s
SHANK3	4.18473	5.32283	0.00103722	-2.2009	-1.13809	-2s
SHC2	6.17698	6.99832	0.000277138	-1.76704	-0.821338	-2s
SHE	1.25285	2.26152	0.00192152	-2.01206	-1.00867	-2s
SHISAL2A	-0.32474	0.375087	0.212709	-1.62431	-0.699827	-2s
SHROOM1	2.03063	3.00909	0.00123667	-1.97035	-0.978454	-2s
SIAH2	3.93457	4.54976	0.000231859	-1.53176	-0.615189	-2s
SIRPA	3.28698	4.04589	0.0134288	-1.69222	-0.758917	-2s
SKAP1	-0.587564	0.348945	0.0477513	-1.91389	-0.93651	-2s
SLA	1.61316	2.54027	0.00357805	-1.90147	-0.927115	-2s
SLC10A3	4.1409	4.9496	1.70909e-05	-1.75163	-0.808697	-2s
SLC12A8	1.46277	2.62102	3.33347e-05	-2.23186	-1.15825	-2s
SLC16A12	-0.565901	0.499242	0.0598847	-2.09238	-1.06514	-2s
SLC1A4	2.40273	3.05382	0.00200728	-1.57035	-0.651087	-2s
SLC25A14	2.18847	2.97313	0.00444642	-1.72269	-0.78466	-2s
SLC27A1	4.0378	4.63733	0.000644355	-1.51522	-0.599531	-2s
SLC27A3	5.50989	6.45329	0.000656024	-1.92305	-0.943396	-2s
SLC27A5	1.06371	2.08124	0.00345244	-2.02445	-1.01753	-2s
SLC2A10	3.49269	4.26604	0.000106691	-1.70923	-0.773348	-2s
SLC2A13	1.60059	2.34505	0.0324961	-1.67534	-0.744457	-2s
SLC2A6	3.63278	4.37939	0.00327316	-1.67784	-0.746605	-2s
SLC38A10	5.53268	6.16771	0.00864032	-1.55297	-0.635027	-2s
SLC38A5	2.36477	3.20383	0.00946426	-1.78888	-0.839056	-2s
SLC43A2	3.70824	4.34451	0.0180898	-1.55431	-0.636271	-2s
SLC45A1	0.261483	1.33145	0.00380646	-2.09938	-1.06997	-2s
SLC45A3	2.73658	3.72917	4.77434e-06	-1.98975	-0.992587	-2s
SLC46A3	1.74721	2.68979	0.000573655	-1.92196	-0.942582	-2s
SLC47A1	0.895923	1.64592	0.0424301	-1.68179	-0.749998	-2s
SLC49A3	2.87245	3.89565	0.00129069	-2.03242	-1.0232	-2s
SLC4A11	0.952934	1.63729	0.0166316	-1.60698	-0.684354	-2s
SLC4A5	-0.587896	0.0172487	0.0197085	-1.52113	-0.605144	-2s
SLC5A12	-0.377145	0.39362	0.10841	-1.70617	-0.770765	-2s
SLC6A15	1.02303	1.68572	0.126341	-1.58302	-0.662681	-2s
SLCO3A1	0.332741	1.44199	0.000298908	-2.15733	-1.10925	-2s
SLITRK4	1.85489	2.56588	0.00135775	-1.63693	-0.71099	-2s
SLITRK5	-0.182247	0.791405	0.00589983	-1.96381	-0.973652	-2s
SLX1A	4.95311	5.72197	0.00774833	-1.70392	-0.768861	-2s
SLX1B	4.94475	5.66056	0.00257144	-1.64241	-0.715816	-2s
SMIM29	4.42399	5.02838	0.0358923	-1.52033	-0.604386	-2s
SMIM3	5.68657	6.6406	0.000709665	-1.93728	-0.954034	-2s
SMPD1	4.64157	5.36688	0.00363699	-1.65325	-0.725304	-2s
SMS	2.80922	3.7135	0.000123756	-1.87161	-0.904283	-2s
SMTNL2	3.26407	4.41007	0.00861508	-2.213	-1.146	-2s
SNAI1	3.76163	4.78984	0.000440468	-2.03949	-1.02821	-2s
SNORC	-0.0165497	0.710278	0.0972733	-1.655	-0.726827	-2s
SNPH	2.18389	2.84614	0.0465914	-1.58255	-0.662253	-2s
SNTA1	4.13549	4.85345	0.00133688	-1.64486	-0.717961	-2s
SNX25	3.30454	4.06624	0.0177987	-1.69548	-0.761695	-2s
SNX32	1.35343	1.99499	0.0622848	-1.56001	-0.641555	-2s
SOCS1	6.07851	6.69801	0.0270296	-1.53635	-0.619504	-2s
SOCS3	4.91004	6.04399	0.00717459	-2.19458	-1.13394	-2s
SORCS2	0.334095	1.07607	0.00957342	-1.67246	-0.741976	-2s
SOX18	5.17773	5.90469	0.0209383	-1.65515	-0.726961	-2s
SOX21	2.98524	3.98129	0.0777781	-1.99453	-0.99605	-2s
SOX7	3.41784	4.48255	0.00653112	-2.09175	-1.06471	-2s
SP140L	-0.251649	0.443978	0.121179	-1.61959	-0.695627	-2s
SP6	2.96622	4.1327	0.0112106	-2.24463	-1.16648	-2s
SPAG4	2.26663	2.90144	0.043065	-1.55274	-0.634813	-2s
SPARC	11.6206	12.4155	9.22666e-05	-1.73503	-0.79496	-2s
SPATA18	2.35038	3.0388	0.000615032	-1.61152	-0.688418	-2s
SPATA20	5.01292	5.77051	0.000393084	-1.69067	-0.757592	-2s
SPATA24	2.29293	2.95325	0.00580845	-1.58043	-0.66032	-2s
SPATC1L	5.09301	5.89096	0.0111397	-1.73862	-0.797945	-2s
SPEG	3.53459	4.26977	0.0151044	-1.66461	-0.73518	-2s
SPNS2	1.73415	2.87927	0.0072869	-2.21164	-1.14512	-2s
SPOCK2	0.302019	1.22845	0.0289167	-1.90056	-0.926428	-2s
SPR	2.89969	3.72032	0.00121769	-1.76618	-0.820631	-2s
SPRYD3	3.98328	4.73843	0.000300404	-1.68781	-0.75515	-2s
SRD5A3	3.88119	4.56902	0.00314471	-1.61086	-0.687828	-2s
SSC5D	4.02659	4.77207	0.00706	-1.67653	-0.745482	-2s
SSPN	1.5695	2.41262	0.0305547	-1.79393	-0.843124	-2s
ST20	3.54083	4.13565	0.0146298	-1.51029	-0.594827	-2s
ST3GAL1	3.37476	4.15747	0.077722	-1.72037	-0.782717	-2s
ST3GAL6	2.89619	3.54878	0.0221416	-1.57199	-0.652589	-2s
ST8SIA1	1.55883	2.4279	0.00846377	-1.82648	-0.869069	-2s
STAP2	4.5	5.16289	0.00376677	-1.58325	-0.662888	-2s
STARD13	3.10269	3.95516	0.019519	-1.80559	-0.852472	-2s
STAT5A	2.4068	3.21863	0.00267448	-1.75544	-0.811833	-2s
STC1	3.04777	3.78885	0.0516431	-1.67144	-0.741088	-2s
STEAP3	1.01943	1.94864	0.0148061	-1.90423	-0.92921	-2s
STK17B	2.2973	3.0723	0.0396204	-1.71119	-0.774997	-2s
STRA6	5.00691	5.79759	0.00795942	-1.72989	-0.79068	-2s
STXBP6	4.25789	5.11355	0.000244687	-1.80959	-0.855666	-2s
SULF2	6.26191	6.88833	0.033395	-1.54372	-0.626414	-2s
SULT1C4	4.33743	5.08979	0.0266196	-1.68455	-0.752362	-2s
SUSD4	0.696669	1.64946	0.11396	-1.93561	-0.952789	-2s
SYAP1	4.31012	5.11945	0.000336432	-1.75239	-0.809326	-2s
SYCE1L	2.1267	2.94025	0.10167	-1.75753	-0.813551	-2s
SYN2	-0.549898	0.536631	0.0143061	-2.12363	-1.08653	-2s
SYNJ1	0.264951	1.08943	0.0395936	-1.77089	-0.824476	-2s
SYNPO	6.88883	7.51532	0.00204833	-1.54381	-0.626492	-2s
SYT8	0.639101	1.28957	0.155632	-1.56968	-0.650469	-2s
SYTL4	1.13701	2.03201	0.00165093	-1.85961	-0.895	-2s
TAL2	0.798342	1.56981	0.0209497	-1.707	-0.771464	-2s
TAP1	2.42829	3.39537	0.00328739	-1.95488	-0.967078	-2s
TAPBP	4.95737	5.98597	0.00423637	-2.04005	-1.02861	-2s
TBC1D3H	0.747369	1.5309	0.0889804	-1.72134	-0.783533	-2s
TBC1D3L	2.0179	2.95272	0.0381353	-1.91166	-0.934823	-2s
TBX20	3.6914	4.41712	0.240984	-1.65372	-0.725718	-2s
TBX6	0.441708	1.48046	5.61156e-05	-2.05444	-1.03875	-2s
TBXAS1	-0.376794	0.328989	0.0133279	-1.63103	-0.705782	-2s
TCEAL1	2.58764	3.6871	0.000261757	-2.14274	-1.09946	-2s
TCEAL3	4.39993	5.16111	0.0268901	-1.69487	-0.761178	-2s
TCTEX1D1	1.16951	1.95177	0.0319373	-1.71982	-0.782258	-2s
TEK	4.737	5.4065	0.00901695	-1.59052	-0.669501	-2s
TFEB	2.47041	3.39937	0.00106763	-1.9039	-0.928958	-2s
TFPI	6.27296	7.22708	0.0103462	-1.9374	-0.954119	-2s
TG	-0.393803	0.558859	0.0334136	-1.93544	-0.952662	-2s
TGFB1	7.63709	8.73739	1.58003e-05	-2.14399	-1.1003	-2s
TGFBI	9.57269	10.6236	0.0031395	-2.07188	-1.05094	-2s
TGM1	-0.18127	0.538108	0.0789396	-1.64647	-0.719378	-2s
TGM2	5.32233	5.93635	0.0600465	-1.53052	-0.614023	-2s
THBD	3.03691	4.11759	0.0280545	-2.11503	-1.08068	-2s
THBS2	2.45936	3.31808	0.0196468	-1.81342	-0.858715	-2s
THSD4	2.49128	3.19427	0.103511	-1.62788	-0.702992	-2s
TIAM1	3.88662	4.70189	0.030755	-1.75962	-0.815267	-2s
TICAM1	2.51205	3.47209	0.00126027	-1.94536	-0.960039	-2s
TIMP1	9.05181	9.87538	5.82741e-05	-1.76979	-0.823575	-2s
TINAGL1	2.38438	3.23688	0.0267413	-1.80562	-0.852495	-2s
TLL2	-0.445967	0.279236	0.065872	-1.65313	-0.725203	-2s
TM4SF18	1.65846	2.52801	0.0388746	-1.82709	-0.869549	-2s
TMCC3	2.16004	2.76003	0.000775071	-1.5157	-0.599983	-2s
TMEM100	3.82471	4.59424	0.00988088	-1.70472	-0.769531	-2s
TMEM102	2.97513	3.61355	0.0070154	-1.55663	-0.638422	-2s
TMEM106A	1.63459	2.53643	0.00481216	-1.86845	-0.901842	-2s
TMEM107	3.39516	4.02052	0.00962041	-1.5426	-0.625362	-2s
TMEM164	3.25552	4.02587	0.0848896	-1.70569	-0.770358	-2s
TMEM176A	5.62416	6.44712	2.38884e-05	-1.76904	-0.822967	-2s
TMEM176B	5.61296	6.48165	7.2083e-05	-1.826	-0.868687	-2s
TMEM178A	4.58895	5.69453	0.000185346	-2.15185	-1.10558	-2s
TMEM204	6.07398	6.74899	0.0112139	-1.5966	-0.675006	-2s
TMEM221	0.683347	1.68186	0.00149386	-1.99794	-0.99851	-2s
TMEM234	3.12105	3.93852	0.00614284	-1.76232	-0.817472	-2s
TMEM266	1.4701	2.32635	0.00606952	-1.81032	-0.856245	-2s
TMEM47	2.05784	3.16684	0.0181374	-2.15697	-1.109	-2s
TMEM51	4.82015	5.53105	0.00301631	-1.63682	-0.710894	-2s
TMEM54	3.93538	4.59777	0.0551248	-1.5827	-0.662387	-2s
TMEM59L	1.33606	2.22308	0.000309983	-1.84935	-0.887021	-2s
TMEM74B	2.87325	3.51435	0.104505	-1.55951	-0.641097	-2s
TMEM87B	3.50686	4.14339	0.0185186	-1.55459	-0.636537	-2s
TMEM91	3.80788	4.44742	0.0451611	-1.55783	-0.639538	-2s
TMOD2	-0.156365	0.972206	0.0407907	-2.18642	-1.12857	-2s
TNFAIP3	3.43611	4.14257	0.0238302	-1.6318	-0.706461	-2s
TNFAIP6	0.590149	1.5215	0.00836978	-1.90707	-0.931355	-2s
TNFRSF10C	3.04673	3.85161	0.0361564	-1.74701	-0.804885	-2s
TNFRSF11B	0.960392	1.68256	0.0881638	-1.64966	-0.722173	-2s
TNFRSF18	0.439201	1.07256	0.220207	-1.55117	-0.633359	-2s
TNFRSF1B	4.47602	5.4945	0.00909777	-2.02578	-1.01848	-2s
TNFSF12	4.07548	4.88815	0.00226405	-1.75647	-0.812677	-2s
TNNT2	3.62986	4.64792	0.0349226	-2.0252	-1.01806	-2s
TP53I13	5.35256	5.96982	0.00653047	-1.53395	-0.617254	-2s
TP53INP2	3.51571	4.19353	0.00992273	-1.59973	-0.677826	-2s
TPPP	-0.404956	0.66547	0.0852948	-2.10005	-1.07043	-2s
TPST1	4.39345	5.11864	0.00591822	-1.65312	-0.725191	-2s
TPST2	4.8131	5.80354	0.000476205	-1.98678	-0.990431	-2s
TRADD	3.92573	4.55424	0.00411442	-1.54597	-0.628511	-2s
TRAF1	2.21255	3.31411	0.000793297	-2.14586	-1.10156	-2s
TRANK1	2.31391	3.35182	0.0034115	-2.05324	-1.03791	-2s
TREX1	1.93826	2.56981	0.0684244	-1.54922	-0.631546	-2s
TRIB1	2.60254	3.32601	0.00559709	-1.65116	-0.723476	-2s
TRIM63	-0.196213	0.635366	0.0402898	-1.77963	-0.831579	-2s
TRIM8	6.3219	7.06234	0.000572635	-1.67068	-0.740439	-2s
TRIM9	-0.286133	0.337328	0.254375	-1.54057	-0.62346	-2s
TRI-TAT2-1	1.88591	2.52988	0.178559	-1.56263	-0.643973	-2s
TRND	2.06164	2.75486	0.0236039	-1.61689	-0.69322	-2s
TRNQ	2.38972	3.02655	0.146324	-1.55491	-0.636828	-2s
TRPM4	4.14727	4.89023	0.000102281	-1.67361	-0.742963	-2s
TRPV2	3.67678	4.75389	0.000516092	-2.1098	-1.07711	-2s
TRPV4	1.3173	2.08639	0.0406698	-1.70419	-0.769084	-2s
TSC22D3	5.06125	5.95327	0.000589197	-1.85576	-0.892012	-2s
TSHZ3	3.0682	3.70182	0.00978797	-1.55145	-0.633621	-2s
TSPAN11	2.81155	3.84178	0.000116871	-2.04235	-1.03023	-2s
TSPAN18	5.55467	6.2885	0.00282533	-1.66305	-0.73383	-2s
TSPAN32	0.0990941	0.702161	0.021616	-1.51894	-0.603067	-2s
TTC21A	0.274519	0.88773	0.0234451	-1.52966	-0.613211	-2s
TTC7A	3.34775	3.98429	0.0231247	-1.5546	-0.63654	-2s
TTC7B	3.68651	4.38953	9.48132e-05	-1.62791	-0.703023	-2s
TTC9	2.17344	3.0169	0.00798515	-1.79436	-0.843467	-2s
TTLL11	1.06256	1.80058	0.0105291	-1.66789	-0.738024	-2s
TUBG2	4.75171	5.35096	0.00232985	-1.51493	-0.599251	-2s
TULP2	0.41302	1.36412	0.00888402	-1.93335	-0.951103	-2s
TXLNG	1.63398	2.38421	0.00311808	-1.68206	-0.750232	-2s
TXNRD2	3.25015	3.86578	0.00488532	-1.53222	-0.615627	-2s
TYRP1	0.184634	0.910824	0.00138309	-1.65426	-0.72619	-2s
U2AF1L4	3.38172	4.15676	0.0277391	-1.71123	-0.775033	-2s
UBA1	7.0691	7.75775	3.22977e-06	-1.61177	-0.688649	-2s
UBAP1L	0.198223	0.993666	0.0165671	-1.73561	-0.795442	-2s
UBE2QL1	1.01635	1.83816	0.121847	-1.76762	-0.821811	-2s
UBTD1	5.61033	6.47812	0.000976908	-1.82486	-0.867787	-2s
UFSP1	0.0931079	0.977203	0.00870786	-1.84561	-0.884095	-2s
UNC13D	0.672165	1.39611	0.0604345	-1.65169	-0.723945	-2s
UPP1	2.04373	2.96688	0.00129093	-1.89625	-0.923149	-2s
USP11	5.8605	6.92211	3.37544e-06	-2.08725	-1.0616	-2s
UST	3.34789	4.07881	0.0216784	-1.6597	-0.730925	-2s
VASN	5.32435	5.97872	0.00707892	-1.57393	-0.654374	-2s
VCAM1	2.35976	3.13984	0.00259606	-1.71723	-0.780081	-2s
VGLL3	0.604323	1.21238	0.38945	-1.52421	-0.608058	-2s
VMAC	1.98174	2.77676	0.030768	-1.7351	-0.795022	-2s
VWA2	-0.0580913	0.607602	0.202473	-1.58633	-0.665693	-2s
WDR44	1.27183	2.18725	0.00095159	-1.88612	-0.91542	-2s
WFDC1	6.08319	7.0913	0.000354784	-2.01128	-1.00811	-2s
WIPI1	5.33552	6.16023	2.48046e-05	-1.77118	-0.824711	-2s
WISP1	5.70675	6.35262	0.0435569	-1.56468	-0.645868	-2s
Withdrawn: LOC100506634	1.15308	2.06982	0.000122613	-1.88784	-0.916733	-2s
Withdrawn: LOC107984534	-0.436224	0.727898	0.102684	-2.24097	-1.16412	-2s
WNT2	3.55841	4.53214	0.0013945	-1.96391	-0.973726	-2s
WNT5B	2.59861	3.19652	0.00184941	-1.51353	-0.597917	-2s
WWTR1	4.89367	5.93384	0.0241856	-2.05647	-1.04017	-2s
YBX3	6.15982	6.77612	0.00156547	-1.53294	-0.616298	-2s
YJEFN3	2.86757	3.65922	0.118081	-1.73106	-0.791656	-2s
ZBTB20	1.07633	1.773	0.0139858	-1.62076	-0.696671	-2s
ZC3H12A	2.67765	3.27152	0.00155993	-1.50929	-0.593871	-2s
ZDHHC1	3.27148	3.86583	0.00733103	-1.5098	-0.594355	-2s
ZDHHC24	4.04782	4.69841	0.00540229	-1.56981	-0.650586	-2s
ZFPM1	3.60092	4.398	0.0247134	-1.73758	-0.797079	-2s
ZHX3	1.43875	2.05254	0.0207422	-1.53027	-0.613784	-2s
ZNF296	0.383183	1.09846	0.0738186	-1.6418	-0.715281	-2s
ZNF467	5.27332	6.12228	0.00533143	-1.8012	-0.848959	-2s
ZNF469	2.7757	3.88821	0.0100848	-2.16223	-1.11252	-2s
ZNF497	2.56081	3.22748	0.00983091	-1.5874	-0.666665	-2s
ZNF524	2.85653	3.51537	0.0311262	-1.57881	-0.658837	-2s
ZNF703	5.90172	6.68479	0.00581594	-1.72079	-0.78307	-2s
ZNF792	1.95763	2.63565	0.00599357	-1.59994	-0.678019	-2s
ZSWIM3	0.865056	1.57553	0.0005028	-1.63634	-0.71047	-2s
AAK1	2.80192	3.23349	0.0548756	-1.3487	-0.431571	-1s
ABCA2	4.47345	4.9566	0.00367573	-1.39779	-0.483145	-1s
ABCB9	1.71218	2.11151	0.12288	-1.3189	-0.399333	-1s
ABCC10	3.64563	4.16713	0.00216375	-1.43545	-0.521503	-1s
ABHD14A	4.18409	4.66814	0.0123299	-1.39867	-0.484052	-1s
ABHD14B	4.25798	4.82219	0.0105623	-1.47857	-0.564204	-1s
ABHD17A	5.63323	6.10199	0.0487332	-1.38392	-0.468757	-1s
ABL2	1.9661	2.43878	0.126979	-1.38768	-0.472678	-1s
ABTB2	1.54428	1.93501	0.206278	-1.31106	-0.390731	-1s
ACACB	1.09686	1.55965	0.142665	-1.37821	-0.462791	-1s
ACADS	3.3593	3.78635	0.0352085	-1.34449	-0.427056	-1s
ACAP1	2.12846	2.61779	0.00523756	-1.40378	-0.489321	-1s
ACKR3	6.08165	6.66878	0.0424946	-1.50225	-0.587128	-1s
ACOT8	4.63195	5.03477	0.0989154	-1.32209	-0.402817	-1s
ACP5	1.59802	2.15736	0.127376	-1.47359	-0.559333	-1s
ACP6	2.1352	2.43818	0.126942	-1.23369	-0.302975	-1s
ACPP	0.811832	1.40321	0.118758	-1.50668	-0.591376	-1s
ACSF3	2.93224	3.35751	0.0122883	-1.34283	-0.425272	-1s
ACSL1	2.1417	2.5199	0.22191	-1.29972	-0.378196	-1s
ACSS1	0.0806965	0.585965	0.0835951	-1.41939	-0.505269	-1s
ACTC1	6.45216	7.03817	0.00719002	-1.50109	-0.586006	-1s
ACTL10	0.083531	0.612994	0.0326394	-1.44339	-0.529463	-1s
ACTN2	-0.534026	-0.162214	0.413508	-1.29398	-0.371811	-1s
ACVR2B	2.90427	3.25276	0.40571	-1.27323	-0.348496	-1s
ADAM23	4.89104	5.32167	0.000500079	-1.34782	-0.430633	-1s
ADAM33	3.31384	3.7217	0.297629	-1.32672	-0.40786	-1s
ADAMTS1	4.54064	5.03954	0.187413	-1.41313	-0.498896	-1s
ADAMTS12	4.57779	5.03603	0.35228	-1.37387	-0.458241	-1s
ADAMTS15	3.23495	3.56061	0.082676	-1.25324	-0.32566	-1s
ADAMTS18	1.58329	2.08485	0.200709	-1.41574	-0.501556	-1s
ADAMTSL5	2.49597	2.86519	0.235064	-1.29165	-0.369216	-1s
ADARB1	3.06696	3.4061	0.0284325	-1.265	-0.339143	-1s
ADAT3	3.08234	3.4708	0.240358	-1.309	-0.388464	-1s
ADCK2	3.28428	3.60121	0.0397554	-1.24567	-0.316927	-1s
ADCY9	2.19142	2.73829	0.0896567	-1.46092	-0.546875	-1s
ADGRB2	3.84462	4.15107	0.0373435	-1.23666	-0.306453	-1s
ADGRE5	3.24251	3.69944	0.00756206	-1.37262	-0.456929	-1s
ADGRF5	1.11417	1.6393	0.001672	-1.43906	-0.525131	-1s
ADGRG6	3.33892	3.64829	0.467958	-1.23917	-0.309376	-1s
ADGRL2	5.14657	5.61827	0.081556	-1.38674	-0.471697	-1s
ADIPOR1	5.20597	5.77992	9.95234e-06	-1.4886	-0.573952	-1s
ADM	4.48408	4.97422	0.0659407	-1.40458	-0.490139	-1s
ADRA2C	2.14852	2.50694	0.181819	-1.28202	-0.358417	-1s
ADSSL1	3.7926	4.30644	0.00382011	-1.42784	-0.513837	-1s
AEBP1	6.87773	7.46192	0.0002142	-1.49919	-0.584185	-1s
AGAP1	2.88539	3.24236	0.197485	-1.28074	-0.356973	-1s
AGAP2	-0.116564	0.388837	0.173477	-1.41952	-0.505401	-1s
AGFG2	3.56552	4.05731	0.0318088	-1.40618	-0.491783	-1s
AGO2	3.09423	3.48863	0.409811	-1.31439	-0.394392	-1s
AGO3	2.07652	2.38885	0.118179	-1.24171	-0.312328	-1s
AGPAT3	4.26677	4.6407	0.214828	-1.29588	-0.373927	-1s
AGPAT4	3.78921	4.09498	0.0222476	-1.23608	-0.305771	-1s
AJAP1	0.853343	1.38553	0.212253	-1.44612	-0.532188	-1s
AKAP13	3.57029	3.98914	0.051014	-1.33686	-0.418853	-1s
AKNA	3.36666	3.75491	0.00238117	-1.30881	-0.388254	-1s
AKT1S1	6.53153	6.87865	0.0210329	-1.27202	-0.34712	-1s
AKT3	2.86449	3.3243	0.250109	-1.37536	-0.459812	-1s
ALCAM	4.94221	5.34467	0.296909	-1.32176	-0.40246	-1s
ALG10B	0.0206354	0.50701	0.372821	-1.40092	-0.486374	-1s
ALG1L	-0.346806	0.0246304	0.390977	-1.29364	-0.371436	-1s
ALG3	5.00062	5.3878	0.00646093	-1.30783	-0.387173	-1s
ALOX12	0.058599	0.61551	0.181073	-1.47112	-0.556911	-1s
ALPK3	3.92994	4.26911	0.42702	-1.26503	-0.33917	-1s
ALS2CL	1.92267	2.48667	0.0030657	-1.47837	-0.564003	-1s
AMIGO3	2.7287	3.15644	0.163776	-1.34512	-0.427734	-1s
AMOTL1	5.02069	5.3934	0.497579	-1.29479	-0.372716	-1s
AMPD2	5.812	6.16309	0.00207073	-1.27552	-0.35109	-1s
ANGPT1	3.08904	3.58512	0.0435627	-1.41038	-0.496083	-1s
ANGPT2	1.8326	2.27689	0.16633	-1.36064	-0.444288	-1s
ANKMY1	0.820319	1.34596	0.0343515	-1.43957	-0.52564	-1s
ANKRA2	2.93006	3.44363	0.0156923	-1.42758	-0.513573	-1s
ANKRD13D	4.7706	5.1186	0.13565	-1.27279	-0.347996	-1s
ANKRD23	0.977698	1.35465	0.281744	-1.2986	-0.376955	-1s
ANKRD24	-0.407038	0.104454	0.203163	-1.42552	-0.511492	-1s
ANKRD33B	-0.425927	-0.0238084	0.594421	-1.32145	-0.402119	-1s
ANXA11	5.54345	5.89537	0.00236628	-1.27625	-0.351914	-1s
AOC2	-0.336984	0.183274	0.0152515	-1.43421	-0.520257	-1s
AP2A1	6.87011	7.20642	0.00184817	-1.26252	-0.336308	-1s
AP5S1	3.44291	3.89315	0.0260234	-1.36627	-0.450241	-1s
AP5Z1	4.40838	4.80502	0.0475285	-1.31644	-0.396639	-1s
APAF1	2.07747	2.60222	0.189188	-1.43869	-0.524752	-1s
APBA1	0.586212	1.11695	0.226808	-1.44467	-0.530738	-1s
APBA2	4.46076	4.87994	0.000133058	-1.33717	-0.419178	-1s
APMAP	4.10118	4.40917	0.00257759	-1.23798	-0.307984	-1s
APOBEC3C	3.82961	4.33334	0.00202079	-1.41788	-0.503736	-1s
APOBEC3F	1.66609	2.17114	0.0353973	-1.41917	-0.505048	-1s
APOL2	3.56794	3.88831	0.0901537	-1.24865	-0.320368	-1s
AQP1	8.44583	8.78293	0.106727	-1.26322	-0.337102	-1s
AR	-0.377974	-0.0505367	0.358615	-1.25478	-0.327437	-1s
ARAF	5.45952	5.79236	0.119758	-1.25949	-0.332838	-1s
ARAP1	5.54864	5.93379	0.0333839	-1.30599	-0.385149	-1s
ARHGAP28	3.75028	4.1788	0.1666	-1.34585	-0.428518	-1s
ARHGAP31	2.43074	2.86627	0.0719232	-1.35241	-0.43553	-1s
ARHGAP42	1.84412	2.23758	0.0855921	-1.31354	-0.393461	-1s
ARHGAP6	0.661719	1.11425	0.018586	-1.36844	-0.45253	-1s
ARHGEF1	5.67988	6.01088	0.00626463	-1.25789	-0.331003	-1s
ARHGEF18	4.14517	4.45676	0.218091	-1.24107	-0.311586	-1s
ARL4A	3.56426	4.14265	0.049247	-1.49317	-0.578383	-1s
ARL6	-0.228601	0.200833	0.411128	-1.3467	-0.429433	-1s
ARMC2	-0.555639	-0.212727	0.333564	-1.26831	-0.342912	-1s
ARMC5	3.39265	3.78332	0.0752645	-1.311	-0.390669	-1s
ARMC9	4.00115	4.49473	0.000145955	-1.40793	-0.493578	-1s
ARMCX4	2.19498	2.67311	0.00489257	-1.39293	-0.478125	-1s
ARNTL	0.601243	0.999095	0.111985	-1.31754	-0.397852	-1s
ARNTL2	-0.383182	0.0899953	0.233631	-1.38816	-0.473177	-1s
ARPC1B	7.24669	7.67661	0.00392437	-1.34716	-0.429922	-1s
ARPC3	4.66957	5.05381	0.0342628	-1.30518	-0.384247	-1s
ARPIN	3.38624	3.69794	0.172837	-1.24116	-0.311693	-1s
ARRB1	4.86118	5.22187	0.12179	-1.28404	-0.360691	-1s
ARRDC4	3.47532	3.91982	0.102185	-1.36084	-0.444494	-1s
ARSA	4.46437	4.92476	0.00301559	-1.37592	-0.460399	-1s
ARSB	2.78305	3.36994	0.0361315	-1.50201	-0.586894	-1s
ASB13	4.51624	5.00506	0.122585	-1.40329	-0.488816	-1s
ASIC2	3.24057	3.63874	0.012053	-1.31783	-0.398168	-1s
ASMTL	5.41926	5.74028	0.00597986	-1.24922	-0.321023	-1s
ASMTL	2.64755	3.20991	2.61086e-05	-1.47668	-0.56236	-1s
ASPDH	-0.487859	0.00430873	0.231444	-1.40656	-0.492168	-1s
ASXL2	1.41337	1.79613	0.488059	-1.30383	-0.382761	-1s
ASXL3	0.886155	1.29146	0.298648	-1.32437	-0.405305	-1s
ATF5	4.06355	4.62798	0.0269811	-1.4788	-0.564432	-1s
ATF6	3.28593	3.59888	0.0672776	-1.24224	-0.312948	-1s
ATF7	2.74956	3.06525	0.371817	-1.24461	-0.315698	-1s
ATG101	5.48916	5.85343	0.0583149	-1.28724	-0.364276	-1s
ATG16L2	3.93809	4.25404	0.158091	-1.24483	-0.315952	-1s
ATG2A	3.58575	3.96729	0.0793769	-1.30273	-0.38154	-1s
ATG9A	4.84637	5.17239	0.00155334	-1.25355	-0.326021	-1s
ATP23	1.81756	2.26227	0.231289	-1.36104	-0.444705	-1s
ATP2A3	1.39649	1.75059	0.236004	-1.27818	-0.354093	-1s
ATP6V1E2	-0.0983988	0.440033	0.314997	-1.45239	-0.538432	-1s
ATRN	3.76292	4.13871	0.142541	-1.29755	-0.375793	-1s
ATXN1	2.40558	2.88906	0.20441	-1.39811	-0.483476	-1s
ATXN7L1	1.55551	1.8756	0.13394	-1.24841	-0.320093	-1s
AVPI1	2.15158	2.5887	0.194657	-1.3539	-0.437123	-1s
AXL	4.77968	5.17227	0.0339618	-1.31275	-0.392595	-1s
B3GAT3	4.89389	5.34008	0.0233312	-1.36243	-0.446185	-1s
B4GALNT3	0.711202	1.11675	0.363227	-1.3246	-0.405552	-1s
B4GALT3	5.35511	5.68513	0.0258525	-1.25703	-0.330021	-1s
B4GALT7	5.52777	5.99237	0.000147812	-1.37994	-0.464604	-1s
B4GAT1	4.74828	5.1404	0.0139609	-1.31232	-0.392121	-1s
B9D1	4.14477	4.46216	0.193466	-1.24607	-0.31739	-1s
B9D2	3.27436	3.60492	0.343728	-1.2575	-0.330559	-1s
BACE1	4.92924	5.27623	0.0508719	-1.27191	-0.346993	-1s
BACH1	3.41074	3.9821	0.208196	-1.48592	-0.57136	-1s
BAG2	2.30064	2.84863	0.0464635	-1.46205	-0.547992	-1s
BAG3	5.05516	5.64733	0.000431307	-1.50751	-0.592172	-1s
BAIAP2	4.88248	5.18945	0.0129528	-1.23711	-0.306968	-1s
BANP	3.99891	4.41264	0.225341	-1.33212	-0.413726	-1s
BBS9	1.90851	2.44667	0.0269608	-1.45212	-0.538159	-1s
BCHE	1.56046	1.93004	0.348862	-1.29198	-0.369584	-1s
BCKDHA	5.26403	5.80402	0.000482254	-1.45397	-0.539993	-1s
BCKDK	5.78649	6.161	0.00177144	-1.2964	-0.374511	-1s
BCL2L2	2.86106	3.20116	0.0290409	-1.26585	-0.340105	-1s
BCL2L2-PABPN1	0.820775	1.32628	0.00984995	-1.41962	-0.505501	-1s
BCL9L	4.77117	5.17052	0.105429	-1.31892	-0.399354	-1s
BDKRB1	0.525746	0.940247	0.170792	-1.33284	-0.414501	-1s
BFSP1	1.56216	2.09851	0.038741	-1.4503	-0.536347	-1s
BICD1	2.05745	2.46136	0.0534368	-1.32309	-0.403908	-1s
BICRA	3.91178	4.35286	0.0333048	-1.35762	-0.441081	-1s
BMP1	5.6915	6.14906	0.000846176	-1.37322	-0.457564	-1s
BNC1	0.835496	1.36983	0.0307311	-1.44827	-0.534333	-1s
BOLA1	3.82053	4.34894	0.0066664	-1.44234	-0.528412	-1s
BOLA2-SMG1P6	3.34296	3.7425	0.0292561	-1.31909	-0.399542	-1s
BORCS6	3.56714	4.09998	0.0698741	-1.44677	-0.532837	-1s
BORCS8-MEF2B	2.13185	2.6773	0.0393855	-1.45947	-0.545443	-1s
BPGM	4.24997	4.62281	0.00396457	-1.2949	-0.372843	-1s
BRAP	3.19095	3.54408	0.146953	-1.27733	-0.353126	-1s
BRWD3	2.23548	2.56715	0.27467	-1.25847	-0.331667	-1s
BTBD9	1.14074	1.52499	0.387563	-1.30518	-0.384248	-1s
BTD	3.38174	3.71936	0.0171639	-1.26368	-0.337627	-1s
BTG2	4.68472	5.03401	0.118525	-1.27393	-0.349284	-1s
BTN3A1	2.50383	2.86788	0.0850187	-1.28703	-0.36405	-1s
BTN3A2	3.08807	3.46955	0.00574687	-1.30268	-0.381483	-1s
C11orf68	5.65195	6.09057	0.00365101	-1.35531	-0.438624	-1s
C11orf70	0.478564	0.964815	0.0551484	-1.4008	-0.486251	-1s
C14orf132	3.73673	4.15678	0.355781	-1.33798	-0.420058	-1s
C14orf28	0.733453	1.09329	0.334398	-1.28328	-0.359835	-1s
C14orf93	3.14097	3.48833	0.100199	-1.27223	-0.347359	-1s
C15orf38-AP3S2	1.83246	2.3094	0.0603224	-1.39179	-0.476942	-1s
C15orf39	4.59652	4.96187	0.0266146	-1.28819	-0.365347	-1s
C15orf41	2.68632	3.07795	0.0358053	-1.31188	-0.391633	-1s
C15orf59	2.54907	2.97958	0.182633	-1.34771	-0.43051	-1s
C16orf58	5.70345	6.05988	0.00183879	-1.28026	-0.356437	-1s
C17orf51	0.454339	1.03737	0.360915	-1.49799	-0.583029	-1s
C18orf54	2.26861	2.59797	0.496004	-1.25646	-0.329361	-1s
C19orf66	5.14355	5.5632	0.0190119	-1.3376	-0.41965	-1s
C1orf228	0.718004	1.07054	0.256914	-1.27681	-0.35254	-1s
C1orf56	1.99523	2.39263	0.103899	-1.31713	-0.397397	-1s
C1QL1	3.28899	3.6506	0.0837505	-1.28486	-0.36161	-1s
C1S	3.16102	3.5923	0.00036654	-1.34843	-0.431276	-1s
C20orf27	4.57599	4.91132	0.0341093	-1.26166	-0.335326	-1s
C3orf62	1.91744	2.41695	0.125668	-1.41373	-0.499508	-1s
C6orf132	1.37253	1.676	0.306573	-1.23411	-0.303473	-1s
C6orf201	0.817126	1.32402	0.023439	-1.42099	-0.506894	-1s
C7orf55-LUC7L2	1.29264	1.80434	0.211509	-1.42573	-0.511701	-1s
C7orf61	0.346078	0.771558	0.336792	-1.34302	-0.425479	-1s
C8orf44	0.12669	0.528341	0.471268	-1.32102	-0.401651	-1s
C8orf58	4.67158	5.08373	0.00919173	-1.33067	-0.412148	-1s
C9orf116	2.24886	2.61104	0.288726	-1.28537	-0.362178	-1s
CA12	1.01549	1.5101	0.0265037	-1.40894	-0.494611	-1s
CA2	4.22235	4.77711	0.100241	-1.46893	-0.554764	-1s
CAB39L	1.39017	1.80503	0.139934	-1.33316	-0.414853	-1s
CABLES1	4.1764	4.48949	0.0331929	-1.24237	-0.313099	-1s
CACNA1C	2.04406	2.47751	0.0947264	-1.35045	-0.433443	-1s
CAMKK1	0.949371	1.53075	0.0421944	-1.49628	-0.581377	-1s
CAMTA2	3.36731	3.68898	0.0358985	-1.24977	-0.321668	-1s
CAPN3	0.337057	0.712727	0.503498	-1.29744	-0.37567	-1s
CAPN5	4.35303	4.9284	0.00234013	-1.49006	-0.575374	-1s
CAPS	3.50829	3.91541	0.265148	-1.32603	-0.407115	-1s
CARD19	5.15077	5.58966	0.0237171	-1.35556	-0.438893	-1s
CARNS1	-0.520642	-0.012135	0.0391196	-1.42258	-0.508507	-1s
CARS2	4.40484	4.8756	0.0703549	-1.38584	-0.470759	-1s
CASC4	4.34313	4.6518	0.0639606	-1.23856	-0.308667	-1s
CASKIN1	2.06603	2.36938	0.249416	-1.23401	-0.303351	-1s
CASP9	2.4408	2.98149	0.0602523	-1.45466	-0.540686	-1s
CAVIN3	6.42385	6.88175	0.0277464	-1.37354	-0.457898	-1s
CBARP	4.47879	5.02125	0.0488388	-1.45645	-0.542458	-1s
CBFA2T2	3.6695	4.13742	0.0390772	-1.38311	-0.467917	-1s
CBLN2	1.85384	2.35885	0.243931	-1.41913	-0.505004	-1s
CBWD6	1.72121	2.26841	0.00861314	-1.46126	-0.547208	-1s
CBX4	4.30737	4.65936	0.00782392	-1.27632	-0.351995	-1s
CBX6	4.54819	5.03434	0.21273	-1.4007	-0.486151	-1s
CCDC102A	4.68483	5.0155	0.0910225	-1.2576	-0.330677	-1s
CCDC103	0.654733	1.07922	0.307116	-1.34209	-0.424483	-1s
CCDC114	0.30216	0.881751	0.0367288	-1.49443	-0.579591	-1s
CCDC120	2.55134	2.98497	0.0130535	-1.35064	-0.433639	-1s
CCDC122	0.198389	0.533527	0.426039	-1.2615	-0.335138	-1s
CCDC142	2.0142	2.32759	0.161722	-1.24262	-0.313385	-1s
CCDC153	1.19841	1.6013	0.325633	-1.32216	-0.402894	-1s
CCDC159	2.93838	3.49505	0.0556672	-1.47086	-0.556661	-1s
CCDC180	0.374941	0.955825	0.0591436	-1.49577	-0.580884	-1s
CCDC28A	2.33274	2.90482	0.0130302	-1.48667	-0.572087	-1s
CCDC3	6.20093	6.72147	0.006588	-1.43449	-0.520541	-1s
CCDC61	2.91123	3.30358	0.0398844	-1.31254	-0.392357	-1s
CCDC65	-0.176473	0.351615	0.229422	-1.44202	-0.528088	-1s
CCDC69	1.50323	1.89187	0.260178	-1.30916	-0.38864	-1s
CCDC7	-0.163707	0.228411	0.103447	-1.31232	-0.392118	-1s
CCDC80	6.8053	7.26507	0.00302181	-1.37532	-0.459767	-1s
CCDC81	1.24113	1.58343	0.278028	-1.26777	-0.342293	-1s
CCND2	6.928	7.32958	0.335958	-1.32095	-0.40158	-1s
CCPG1	2.17321	2.71462	0.00217562	-1.45539	-0.541407	-1s
CCR10	2.20924	2.64777	0.328191	-1.35522	-0.438532	-1s
CD276	7.59146	8.08313	0.0261769	-1.40607	-0.491668	-1s
CD320	5.95498	6.38676	0.014586	-1.3489	-0.43178	-1s
CD3EAP	0.346392	0.698215	0.411939	-1.27617	-0.351822	-1s
CD48	0.662538	1.18591	0.0806589	-1.43731	-0.523371	-1s
CD93	3.11897	3.60266	0.202424	-1.39832	-0.48369	-1s
CD99	8.78393	9.33122	0.000327573	-1.46133	-0.547281	-1s
CDC26	1.6639	1.98288	0.222759	-1.24745	-0.318983	-1s
CDC34	7.35566	7.67742	0.00201271	-1.24986	-0.321762	-1s
CDC42EP5	7.73714	8.10882	0.161615	-1.29386	-0.371682	-1s
CDCP1	0.584072	0.932185	0.334833	-1.27289	-0.348113	-1s
CDIP1	4.56084	5.08609	0.0055458	-1.43918	-0.525252	-1s
CDIPT	6.58969	6.92537	0.00934733	-1.26197	-0.33568	-1s
CDK2AP2	5.33628	5.76975	0.0374686	-1.35048	-0.433468	-1s
CDK5	4.49173	4.86912	0.0441874	-1.299	-0.377397	-1s
CDKN1A	7.80693	8.3753	0.0140547	-1.48284	-0.568364	-1s
CDKN1C	9.13087	9.67726	0.00920263	-1.46043	-0.546389	-1s
CDKN2C	1.36758	1.75775	0.460603	-1.31056	-0.390178	-1s
CEACAM1	1.21635	1.60799	0.140883	-1.31188	-0.391635	-1s
CEACAM19	2.9734	3.56434	0.0721663	-1.50623	-0.590943	-1s
CELF6	0.334498	0.857171	0.342513	-1.43661	-0.522673	-1s
CER1	3.52542	3.84043	0.547736	-1.24402	-0.315005	-1s
CFAP157	-0.546778	-0.0350204	0.134648	-1.42579	-0.511757	-1s
CGREF1	0.89479	1.46783	0.173483	-1.48765	-0.573038	-1s
CHRFAM7A	0.384725	0.96431	0.0070717	-1.49442	-0.579585	-1s
CHRNA1	-0.340562	0.0890018	0.172639	-1.34683	-0.429564	-1s
CHST6	1.58696	1.96423	0.35716	-1.29889	-0.377275	-1s
CHSY1	6.10432	6.69514	0.144425	-1.50611	-0.590823	-1s
CIB1	6.25486	6.62518	0.00315544	-1.29264	-0.370315	-1s
CISD3	5.00044	5.54449	0.0199769	-1.45806	-0.544048	-1s
CISH	3.21852	3.56651	0.0810152	-1.27278	-0.347985	-1s
CKAP4	7.79234	8.2298	0.0274138	-1.35421	-0.437457	-1s
CLBA1	1.34099	1.79938	0.0387613	-1.37401	-0.458389	-1s
CLEC12A	-0.188882	0.184788	0.288128	-1.29564	-0.37367	-1s
CLEC16A	3.2311	3.58543	0.0560155	-1.27839	-0.354325	-1s
CLEC3B	0.649089	1.10978	0.3295	-1.3762	-0.460687	-1s
CLIC1	7.67637	8.06519	0.000687052	-1.30932	-0.388821	-1s
CLIP4	1.16934	1.48141	0.231223	-1.24149	-0.312076	-1s
CLK3	4.41185	4.72498	0.0045601	-1.2424	-0.313131	-1s
CLN8	3.51568	3.91301	0.0711177	-1.31708	-0.397338	-1s
CLPB	2.86666	3.35047	0.0137622	-1.39844	-0.483817	-1s
CNPY4	4.86249	5.21718	0.0184092	-1.27871	-0.35469	-1s
CNTFR	5.32275	5.86234	0.0101529	-1.45356	-0.539593	-1s
CNTNAP1	3.25171	3.67456	0.00704001	-1.34058	-0.422852	-1s
COL15A1	6.54426	7.04008	0.158052	-1.41012	-0.495814	-1s
COL16A1	5.73596	6.11462	0.159821	-1.30013	-0.378659	-1s
COL19A1	-0.541918	-0.0664642	0.245544	-1.39036	-0.475453	-1s
COL4A1	9.81988	10.3428	0.221887	-1.43682	-0.522878	-1s
COL5A2	7.96508	8.308	0.330977	-1.26832	-0.342918	-1s
COL6A3	8.30305	8.64284	0.276949	-1.26557	-0.339793	-1s
COL6A6	1.21598	1.7968	0.193541	-1.49569	-0.580813	-1s
COL9A3	5.06761	5.47875	0.0947096	-1.32974	-0.411139	-1s
COLEC12	3.57506	3.88769	0.179085	-1.24197	-0.312628	-1s
COMT	6.03463	6.41066	0.0165885	-1.29777	-0.376033	-1s
COQ6	3.15009	3.47955	0.0380732	-1.25655	-0.329465	-1s
CORO2A	2.39524	2.75147	0.278274	-1.28008	-0.356233	-1s
CORO2B	1.05983	1.4196	0.249319	-1.28322	-0.359772	-1s
CORO7-PAM16	2.5047	3.03567	0.0226241	-1.4449	-0.530969	-1s
COX6B2	1.39803	1.95563	0.381898	-1.47183	-0.557607	-1s
CPA4	0.542042	0.891404	0.356735	-1.274	-0.349362	-1s
CPED1	2.86558	3.22438	0.126991	-1.28236	-0.358801	-1s
CPNE2	5.34302	5.69121	0.0252974	-1.27297	-0.348194	-1s
CPOX	3.0574	3.49209	0.0141667	-1.35162	-0.434688	-1s
CPTP	4.80753	5.15089	0.0261855	-1.26871	-0.343364	-1s
CPZ	5.31838	5.71108	0.0679285	-1.31285	-0.392699	-1s
CRAT	4.94233	5.42424	0.000484267	-1.3966	-0.481919	-1s
CREB3L4	2.89323	3.31788	0.00385819	-1.34224	-0.424647	-1s
CREBRF	1.05873	1.37043	0.365181	-1.24116	-0.311694	-1s
CREG1	4.95611	5.42057	0.024438	-1.3798	-0.464458	-1s
CRELD2	5.86857	6.22327	0.0160493	-1.27872	-0.354697	-1s
CREM	4.58202	4.93074	0.0467992	-1.27344	-0.348728	-1s
CRIP2	6.745	7.28109	0.0346148	-1.45004	-0.536093	-1s
CRLS1	3.75293	4.25168	0.000154829	-1.41298	-0.498745	-1s
CRTC2	4.54403	4.84737	0.094131	-1.234	-0.303339	-1s
CSDC2	0.263413	0.787295	0.31694	-1.43782	-0.523882	-1s
CSF1	4.06265	4.55046	0.0500816	-1.40231	-0.487805	-1s
CTDSPL	4.8232	5.17565	0.000832213	-1.27672	-0.352447	-1s
CTHRC1	8.2249	8.76292	0.00294675	-1.45197	-0.538012	-1s
CTNND2	3.67163	4.07534	0.19299	-1.3229	-0.403708	-1s
CTSA	5.74199	6.2807	0.000300205	-1.45267	-0.538709	-1s
CTSD	8.61029	9.08719	0.0143069	-1.39175	-0.476904	-1s
CTSK	4.33911	4.9181	0.0892742	-1.4938	-0.578986	-1s
CUBN	0.189637	0.685436	0.0239167	-1.4101	-0.495799	-1s
CUX1	5.36453	5.79531	0.000127578	-1.34796	-0.430773	-1s
CXCL10	2.90314	3.28909	0.314993	-1.30672	-0.385951	-1s
CXorf40A	3.39505	3.7046	0.127772	-1.23932	-0.309554	-1s
CYB561A3	3.67122	4.06478	0.101231	-1.31363	-0.393555	-1s
CYB561D1	1.63602	2.00144	0.365716	-1.28826	-0.365427	-1s
CYB5A	6.32885	6.72139	0.0426684	-1.3127	-0.39254	-1s
CYBRD1	4.45555	4.76452	0.255462	-1.23882	-0.30897	-1s
CYLD	1.3656	1.70923	0.141453	-1.26895	-0.343635	-1s
CYP2D6	1.22504	1.61334	0.48785	-1.30885	-0.388301	-1s
CYP2U1	0.650052	1.1528	0.00201447	-1.41691	-0.502744	-1s
CYR61	5.62277	5.96605	0.0167306	-1.26863	-0.343275	-1s
DACT1	5.53505	5.94866	0.0402427	-1.33202	-0.413611	-1s
DCP1B	3.05186	3.44286	0.00995494	-1.31131	-0.391007	-1s
DCX	0.239292	0.750846	0.30746	-1.42558	-0.511554	-1s
DDX11	3.34975	3.86313	0.0102047	-1.42739	-0.51338	-1s
DEF8	4.41071	4.81913	0.0463855	-1.32723	-0.408419	-1s
DENND2A	4.57395	4.9807	0.0204139	-1.3257	-0.406758	-1s
DENND3	1.86539	2.37688	0.0216284	-1.42551	-0.511483	-1s
DENND4A	0.598066	1.03567	0.0480049	-1.35435	-0.437604	-1s
DEXI	6.02063	6.38665	0.00703652	-1.28878	-0.366012	-1s
DFFB	1.61588	2.1427	0.125856	-1.44075	-0.526817	-1s
DGKA	2.83794	3.35344	0.0190906	-1.42948	-0.515495	-1s
DGKH	0.938178	1.26425	0.132589	-1.25359	-0.32607	-1s
DGKQ	3.37365	3.72938	0.114378	-1.27964	-0.355737	-1s
DGKZ	3.59564	3.99671	0.127326	-1.32049	-0.401069	-1s
DHODH	2.15791	2.73144	0.0234174	-1.48817	-0.573536	-1s
DHRS1	4.07122	4.57971	0.00340995	-1.42256	-0.508486	-1s
DHRS4L1	1.5294	1.9094	0.101684	-1.30134	-0.379996	-1s
DHRS4L2	2.27335	2.8055	0.0512279	-1.44609	-0.532155	-1s
DIXDC1	2.98801	3.34444	0.363776	-1.28025	-0.356429	-1s
DKKL1	2.18008	2.52978	0.315056	-1.27429	-0.349694	-1s
DLG4	4.59402	4.9746	0.000686888	-1.30186	-0.38058	-1s
DLGAP1	0.451696	0.995309	0.154453	-1.45762	-0.543613	-1s
DMRTC1	0.142936	0.47229	0.0491875	-1.25645	-0.329354	-1s
DMWD	5.31258	5.63046	0.0357412	-1.2465	-0.317887	-1s
DNAH1	0.132641	0.678307	0.00771186	-1.45969	-0.545665	-1s
DNAJC1	4.46526	4.82799	0.0663762	-1.28585	-0.362724	-1s
DNAJC18	3.12585	3.51102	0.0413596	-1.30601	-0.385165	-1s
DNAJC30	4.05203	4.39061	0.0832559	-1.26451	-0.338577	-1s
DNAJC4	5.68086	6.12358	0.0357857	-1.35917	-0.442721	-1s
DNASE2	4.71348	5.13534	0.00247766	-1.33965	-0.421853	-1s
DNM3	-0.471587	0.103199	0.272648	-1.48946	-0.574786	-1s
DNPEP	4.67206	5.13447	0.000320088	-1.37784	-0.46241	-1s
DOCK4	1.75832	2.34075	0.0330492	-1.49737	-0.58243	-1s
DPAGT1	4.30698	4.63998	0.12125	-1.25964	-0.333006	-1s
DPF3	0.627962	0.953174	0.378565	-1.25285	-0.325213	-1s
DPH3	4.12657	4.57138	0.00173421	-1.36114	-0.444813	-1s
DPH6	1.31187	1.62466	0.413895	-1.24211	-0.312793	-1s
DPM3	5.42372	5.75238	0.112108	-1.25585	-0.32866	-1s
DPP7	6.71147	7.26833	0.000582845	-1.47107	-0.556862	-1s
DPP9	3.7433	4.13524	0.00203567	-1.31216	-0.391942	-1s
DPP9-AS1	-0.167748	0.225219	0.271469	-1.31309	-0.392967	-1s
DPYSL4	4.43111	4.81667	0.037202	-1.30636	-0.385554	-1s
DRAM1	4.00354	4.39766	0.119614	-1.31414	-0.394121	-1s
DRAM2	4.42299	4.88918	0.0349924	-1.38146	-0.466192	-1s
DTWD2	-0.590731	-0.1911	0.279134	-1.31917	-0.399631	-1s
DUSP1	3.90228	4.30588	0.0151768	-1.3228	-0.403597	-1s
DUSP28	1.98047	2.48029	0.0895871	-1.41403	-0.499815	-1s
DVL1	5.92344	6.24701	0.0496664	-1.25142	-0.323567	-1s
DYNC1I1	1.56778	2.1471	0.00611685	-1.49414	-0.57932	-1s
DYRK2	4.49786	5.02394	0.0110061	-1.44001	-0.526082	-1s
DYRK3	1.37373	1.75096	0.0499354	-1.29884	-0.377228	-1s
EDEM2	3.71889	4.05973	0.0699076	-1.2665	-0.340846	-1s
EDEM3	2.78717	3.22649	0.08094	-1.35597	-0.43932	-1s
EDIL3	5.02963	5.58425	0.157544	-1.46878	-0.554623	-1s
EDNRB	4.35585	4.7793	0.148791	-1.34113	-0.423449	-1s
EED	1.42787	1.79538	0.377855	-1.29012	-0.367506	-1s
EEF1A2	2.19313	2.70618	0.156535	-1.42706	-0.513049	-1s
EEF1AKMT3	2.09577	2.61469	0.0249235	-1.43288	-0.518922	-1s
EEFSEC	3.93457	4.34861	0.0772581	-1.33241	-0.414042	-1s
EFCAB1	-0.275008	0.092591	0.331693	-1.2902	-0.367599	-1s
EFCC1	-0.0514022	0.49551	0.158724	-1.46096	-0.546913	-1s
EFEMP2	7.47499	7.95731	0.000271294	-1.39699	-0.482321	-1s
EGLN1	3.59909	4.10759	0.0709081	-1.42257	-0.508501	-1s
EGR1	2.74951	3.06127	0.409325	-1.24122	-0.31176	-1s
EHD2	6.83319	7.4043	0.0216695	-1.48567	-0.571114	-1s
EHD4	5.02776	5.337	0.126381	-1.23906	-0.309241	-1s
EIF3CL	6.24885	6.79485	3.12919e-05	-1.46003	-0.545995	-1s
EIF5A2	0.575269	1.01178	0.278126	-1.35333	-0.43651	-1s
EME2	2.01905	2.51034	0.255547	-1.4057	-0.491286	-1s
EMILIN1	8.23286	8.72399	0.0196239	-1.40554	-0.491128	-1s
EML2	3.32205	3.73148	0.0625982	-1.32816	-0.40943	-1s
EMP3	7.49331	7.85184	0.0597668	-1.28212	-0.358535	-1s
ENGASE	3.00071	3.54984	0.00785367	-1.46321	-0.549134	-1s
ENKD1	3.8724	4.32025	0.0421783	-1.36401	-0.447853	-1s
ENO3	2.15743	2.47623	0.102704	-1.24729	-0.318793	-1s
ENPEP	1.17577	1.50143	0.291957	-1.25324	-0.325665	-1s
EPB41L1	3.44254	3.88998	0.221328	-1.36362	-0.447442	-1s
EPHA2	5.39334	5.93304	0.0322478	-1.45367	-0.539701	-1s
EPM2A	0.699129	1.23143	0.0254759	-1.44623	-0.532301	-1s
EPN1	7.4851	7.88555	0.00199791	-1.31992	-0.400454	-1s
EPOR	4.4193	5.00364	0.00061801	-1.49935	-0.584342	-1s
EPS8	3.85843	4.40914	0.00233957	-1.46481	-0.550714	-1s
ERC1	3.04813	3.49975	0.0863292	-1.36757	-0.451616	-1s
ERCC1	4.60883	4.96255	0.0796669	-1.27785	-0.353715	-1s
ERICH2	1.61796	1.9567	0.181592	-1.26465	-0.338741	-1s
ERMAP	2.38756	2.77652	0.00644637	-1.30945	-0.388958	-1s
ERO1B	0.799414	1.31618	0.118592	-1.43074	-0.516761	-1s
ESRRA	4.20744	4.60693	0.0591742	-1.31904	-0.399485	-1s
ESS2	3.24273	3.55147	0.341716	-1.23862	-0.308733	-1s
ETS1	4.4018	4.72851	0.411271	-1.25415	-0.32671	-1s
ETS2	4.86882	5.20772	0.12558	-1.2648	-0.338906	-1s
ETV2	0.541885	0.894907	0.365266	-1.27723	-0.353021	-1s
ETV3L	-0.303866	0.0923557	0.339174	-1.31606	-0.396222	-1s
ETV6	3.33925	3.76463	0.0159881	-1.34293	-0.425386	-1s
EVA1B	7.97984	8.44741	0.0316235	-1.38278	-0.467567	-1s
EVC2	2.18919	2.49869	0.0305009	-1.23927	-0.309496	-1s
EVI5L	4.36271	4.79322	0.0114738	-1.34771	-0.430509	-1s
EXT2	4.97257	5.47384	0.0110056	-1.41547	-0.501278	-1s
EYA2	0.160613	0.591298	0.0319472	-1.34787	-0.430685	-1s
F10	5.01725	5.53494	0.182313	-1.43166	-0.517691	-1s
F2RL1	3.57601	3.98508	0.225506	-1.32784	-0.409077	-1s
FAAP100	4.84254	5.21189	0.0493412	-1.29177	-0.369351	-1s
FADS3	3.63815	3.97425	0.101254	-1.26233	-0.336093	-1s
FAHD2B	3.53142	3.89053	0.0578733	-1.28263	-0.359108	-1s
FAM102A	5.15985	5.628	0.00114389	-1.38334	-0.468159	-1s
FAM110B	4.66586	5.10138	0.0480936	-1.35241	-0.435529	-1s
FAM114A1	5.347	5.81489	0.00776486	-1.38308	-0.467887	-1s
FAM120A	5.18352	5.56304	0.124694	-1.3009	-0.379515	-1s
FAM122A	4.08388	4.39794	0.0107103	-1.2432	-0.314058	-1s
FAM122C	1.70803	2.05055	0.282034	-1.26797	-0.342517	-1s
FAM129B	6.82729	7.1307	0.147549	-1.23406	-0.303412	-1s
FAM131A	3.23875	3.69596	0.0134871	-1.37289	-0.457213	-1s
FAM131B	1.12925	1.47431	0.140707	-1.27021	-0.345068	-1s
FAM131C	-0.141934	0.250149	0.297108	-1.31229	-0.392084	-1s
FAM161B	1.14672	1.55485	0.0242778	-1.32696	-0.408121	-1s
FAM189A1	1.49818	2.02899	0.217187	-1.44475	-0.530816	-1s
FAM199X	3.07301	3.64131	0.198855	-1.48278	-0.568301	-1s
FAM19A5	3.69268	4.05311	0.220439	-1.28381	-0.360426	-1s
FAM214B	4.03168	4.53849	0.000510207	-1.4209	-0.506807	-1s
FAM222A	2.591	2.9312	0.369649	-1.26593	-0.340199	-1s
FAM227B	-0.50323	-0.0571948	0.382071	-1.36229	-0.446035	-1s
FAM228B	1.93331	2.37271	0.18895	-1.35604	-0.439399	-1s
FAM234A	5.44117	5.87024	0.0031929	-1.34636	-0.429063	-1s
FAM3A	5.67995	6.08989	0.00296939	-1.32864	-0.409947	-1s
FAM69A	0.922567	1.39716	0.144103	-1.38953	-0.474596	-1s
FAM72C	-0.0595495	0.449413	0.0565739	-1.42303	-0.508963	-1s
FAM72D	0.158851	0.503772	0.18209	-1.27008	-0.34492	-1s
FAM76A	1.16302	1.58691	0.10832	-1.34154	-0.423887	-1s
FAM78A	2.46352	3.05503	0.0181227	-1.50682	-0.591511	-1s
FAM86C1	1.17007	1.50836	0.321445	-1.26426	-0.33829	-1s
FAM8A1	3.03004	3.60144	0.110537	-1.48596	-0.571395	-1s
FAM98C	3.55617	4.08183	0.0609263	-1.43959	-0.525656	-1s
FAR2	2.33405	2.91405	0.0627297	-1.49485	-0.579999	-1s
FBLIM1	5.90711	6.38402	0.0098064	-1.39176	-0.476907	-1s
FBN1	6.35502	6.80365	0.198021	-1.36475	-0.448631	-1s
FBP2	-0.108635	0.300123	0.42043	-1.32754	-0.408759	-1s
FBXL15	4.96389	5.46525	0.0456186	-1.41556	-0.501368	-1s
FBXL17	2.50332	2.96321	0.08646	-1.37543	-0.459887	-1s
FBXL18	3.15738	3.57225	0.166961	-1.33318	-0.414868	-1s
FBXL20	1.76674	2.07476	0.0381882	-1.23801	-0.308021	-1s
FBXL4	1.84015	2.33216	0.0114422	-1.4064	-0.492009	-1s
FBXL7	4.29099	4.6277	0.0480881	-1.26288	-0.336715	-1s
[truncated: 36,034 more rows]
